# Supplementary material for: Comparative Transcriptomic Analysis of Two Bottle Gourd Accessions Differing in Fruit Size
Source: Genes (Basel). 2020 Mar 27;11(4):359. doi: 10.3390/genes11040359 (PMC7230174; doi:10.3390/genes11040359)
Supplement: Supplementary file 1 [file genes-11-00359-s001.zip › Table S1.xlsx]

## Sheet: Sheet1
Table S1 Primer list of genes selected for qPCR
	Gene_ID	Forward sequence(5'-3')	Reverse squence(5'-3')
1	c58119.graph_c1	GTGACTGGCACAAACAATGG	GCCTGGTGGAATAACCTGAA
2	c59759.graph_c0	TCCACGCACTTCCTTCTCTT	TTCATGTTTTCCGGTCTTCC
3	c40345.graph_c0	TTACATTCTCGGCTCCAACC	TTGCCGTACCAATTGTCGTA
4	c54912.graph_c1	CGGAAAACCGAACTTGACAT	CCGGACCATTCTTTTTCTCA
5	c25441.graph_c0	GGCCTTCCATGAACTCGTAA	AACTTCGCCGATCAAAGAGA
6	c48168.graph_c0	ATCAGGTCCACCCACAAGAG	TCTTGGGGACAATCCAAGAG
7	c51124.graph_c4	GTATCCCCAGCTCTGAGCAC	CCGTTTCGGTGTTTGAGTTT
8	c35248.graph_c0	AATGCCGGCTTTGTAATGAG	TGCAAAATGGTGTCTTCCAA
9	c55140.graph_c2	TCTCCTCCCTCTTCCTCCTC	TACTGAGAGCGGCTGTGTTG
10	c60876.graph_c0	GTGGAGTTCGAGGATGGAGA	TTGCCTTTGGAGACCAATTC
11	c46611.graph_c0	CGAAGAACCTGGCAAGAGAC	AAGCTTCTGAAACGCCAAAA
12	c25817.graph_c0	TCGGCGTTTCTTTATGCTCT	ACTTGAATCTGGGGTGATGC
13	c57127.graph_c0	GCTCCATCCACTCGATGATT	CATTGCCAAACTTGCTGCTA
14	c57645.graph_c0	TAAGTTGGAAGGTGGGAACG	TTGATGCTGCTCGGACATAG
15	c47890.graph_c0	CAGGTGGATAGCAGCACAGA	GAAGCCAGAAATCCCATCAA
16	c57140.graph_c2	CGCTTCCTCGTTTTCATAGC	GAAACCCACAACCTGCATCT
17	c58642.graph_c3	GTGTCGGTGGGGTAAAGAGA	GAAGAACCCACGTGACCTGT
18	c46159.graph_c0	TTGGCATGGACAAAAGCATA	TTCCAAGACCATTCACACCA
19	c61117.graph_c0	GTGCCGTTGTTGGACTTT	CCCCATTTTCCTCACTCAAA
20	c25446.graph_c0	GCTACTCCTCAATGCCAAGC	TCCTCAGCCCTCTTAAGCAA
21	c61022.graph_c0	GGTGGTGAAAGTGAGGGAAA	TCTCTTCACCCTCGCAATCT
22	c60738.graph_c0	TCAAATTCCCCAAAATTCCA	ACTCTTCCTCCGCCTCTTTC
23	c25539.graph_c0	GTGACGAAAAAGCTGTGCAA	AACAAATGCCCAAGCAAAAC
24	c51465.graph_c0	ATGGAGTCACCACCTTCTGG	AAATCTGTTGCTGCGTGATG
25	c54736.graph_c2	TCAGTGCATTCGCTTGTTTC	CGTCACTGGGAAAGGGAATA
26	c56658.graph_c1	CGGGGGAGTGAATCGTAGTA	CTTCGTGTCCAAAGCTGACA
27	c54210.graph_c0	AGACGAAGCGGAAACTGAAA	GGTAGCTTGGTGGCCAAATA
28	c57380.graph_c0	CCCTCAGACCCTTAGGGAAG	CCATGGATGTAGTGCTGTGG
29	c50592.graph_c0	GCATCCTGGGACAATGTCTT	AGCTCTGGGAAAGGGAAGAG
30	c59721.graph_c1	GGAGATGAGGTTCGGATCAA	CGCTCCAAAGGAAACAAGAG
31	c49783.graph_c0	GAGAGGAACTCGACCTGACG	AGCAAAGCCAGAAACCTGAA
32	c52788.graph_c0	GCATACGACGTTTGTTGTGG	AAAGGGGGCTAGGTGTCACT
33	c49079.graph_c0	CTCCGCCTCTACCTTGACTG	CCCTTATGGCTGATCTGGAA
34	c60551.graph_c0	CCGCTCAATTTTCTTCTTCG	CCGGAAGATTCAGGTCAAAA
35	c26154.graph_c0	TTTTCCCACAACCCAATCAT	TCATGGACGTCGAAAATCAA
36	c56200.graph_c0	GGTCGGATTTCGGGTTATTT	CAAGACCCCAAAAAGCAAAA
37	c38764.graph_c1	CGAATCTTCAATTCGGGCTA	TGAAAACAAATCCCGAGACC
38	c48136.graph_c0	TGATTGACCAGCAAAATCCA	GAAGCTCAATTTCCCCTTCC
39	c41795.graph_c0	CTAGCAGCTTCTTCGGCAGT	GCTGTTTAGGCTGCGATTTC
40	c38764.graph_c0	TCGAGGCGAGTTCTCAAAGT	TAGGAAGGGGAAAGGGAAGA
41	c48845.graph_c0	AGGCATTTTGGTTACCATCG	CGGAGATTCCATCGGAGTTA
42	c60190.graph_c8	GATAAAGTTGGGACGGCAGA	TCTTCACCGGAAACCAACTC
43	c46418.graph_c1	CAAGTTGCAAAGCCATCAGA	AGTTGGAGGAGGTGGGAAGT
44	c60674.graph_c0	GATTATTCCGGTGCGTCTGT	CGGAGCCAGAAATCAAAGAG
45	c28120.graph_c0	CACTACGAGATGCTGGTGGA	TCGGGACGTTACAATCCTTC
46	c58182.graph_c0	AGGAACTTGGCCAGACTCAA	GGTACATGGACTGCAAAGCA
47	c46206.graph_c0	CACCAACAGCCTTAGCAACA	CCCCATTTGTTTTGTTTTGG
48	c53245.graph_c1	TCGTCATTGTTGCTTTGCTC	AGGAGAAGCCCAATTTCCAT
49	c49238.graph_c0	CCCTCAAACGAGAACAGCTC	GTGATCTGCCCTTCCATGTT
50	c40434.graph_c0	ACCCTACACCCCATTTCTCC	TCTCCGATTTCCTCGTGTTC
51	c54131.graph_c0	CATTTTCCTTCGAGGAGACG	CCAATCCCCATTACAAATCG
52	c48149.graph_c0	GCACACATATCTCCAGGTCG	CTAAATGTCCGCCGAGTATA
53	c54419.graph_c0	AAGGTCGCACAGCTATCAGT	ACTTGAATGAGCTCGGCAGA
54	c57058.graph_c0	AATCATTTCGGAGCGGCGGT	CGGAACGAGGATTCACAGCG
55	c58714.graph_c1	ACGTACCAGAGGCAGTTGAA	TTGCGACGTCACCATGCTAG
56	c31188.graph_c0	ACACACTAGCCCAGTGTCTA	GCTAAATCGACGGCTACGCA
57	LsH3	CAAACTGCCCGTAAGTCCAC	GGCTTCTTCACTCCTCCTGT
