# Supplementary material for: Comparative Transcriptomic Analysis of Two Bottle Gourd Accessions Differing in Fruit Size
Source: Genes (Basel). 2020 Mar 27;11(4):359. doi: 10.3390/genes11040359 (PMC7230174; doi:10.3390/genes11040359)
Supplement: Supplementary file 1 [file genes-11-00359-s001.zip › Table S2.xlsx]

## Sheet: Feuil1
#ID	USA_1_Count	USA_2_Count	USA_3_Count	Hang_1_Count	Hang_2_Count	Hang_3_Count	USA_1_FPKM	USA_2_FPKM	USA_3_FPKM	Hang_1_FPKM	Hang_2_FPKM	Hang_3_FPKM	FDR	log2FC	regulated	COG_class	COG_class_annotation	GO_annotation	KEGG_annotation	KOG_class	KOG_class_annotation	Pfam_annotation	Swissprot_annotation	eggNOG_class	eggNOG_class_annotation	nr_annotation
c59945.graph_c0	133	231	196	14	11	17	5	11.12	7.82	1.6	0.63	0.38	8.88791e-06	-4.01622	down	[O]	Posttranslational modification, protein turnover, chaperones	--	K03283|0|pop:POPTR_0008s05410g|POPTRDRAFT_563887; heat shock protein 70; K03283 heat shock 70kDa protein 1/8 (A)	[O]	Posttranslational modification, protein turnover, chaperones	Hsp70 protein	Probable mediator of RNA polymerase II transcription subunit 37c GN=At3g12580 OS=Arabidopsis thaliana (Mouse-ear cress) PE=1 SV=1	O	Posttranslational modification, protein turnover, chaperones	heat shock protein 70 [Populus trichocarpa]
c50855.graph_c1	524	325	352	149	91	191	26.22	18.82	18.75	7.73	5.27	7.94	2.98104e-11	-1.70608	down	[V]	Defense mechanisms	--	--	[Q]	Secondary metabolites biosynthesis, transport and catabolism	ABC-2 type transporter	ABC transporter G family member 40 GN=T16N11.3 OS=Arabidopsis thaliana (Mouse-ear cress) PE=1 SV=1	Q	Secondary metabolites biosynthesis, transport and catabolism	PREDICTED: pleiotropic drug resistance protein 1-like [Cucumis sativus]
c25974.graph_c0	31	56	56	0	0	0	1.61	3.42	3.13	0	0	0	2.2614e-08	#NAME?	down	[O]	Posttranslational modification, protein turnover, chaperones	--	--	[E]	Amino acid transport and metabolism	Trypsin;; Domain of unknown function (DUF1986)	--	O	Posttranslational modification, protein turnover, chaperones	hypothetical protein VHEMI08447 [Torrubiella hemipterigena]
c46876.graph_c0	9	21	9	0	0	0	0.84	2.3	0.91	0	0	0	0.00785118	#NAME?	down	[J]	Translation, ribosomal structure and biogenesis	--	K02872|5.64792e-81|pxb:103942613|60S ribosomal protein L13a-like; K02872 large subunit ribosomal protein L13Ae (A)	[J]	Translation, ribosomal structure and biogenesis	Ribosomal protein L13	60S ribosomal protein L13a OS=Cyanophora paradoxa PE=2 SV=1	J	Translation, ribosomal structure and biogenesis	60S ribosomal protein L16-B [Mortierella verticillata NRRL 6337]
c49683.graph_c0	16	25	18	0	0	0	1.13	2.08	1.38	0	0	0	4.31558e-06	#NAME?	down	[J]	Translation, ribosomal structure and biogenesis	--	K03113|2.13269e-73|pvu:PHAVU_011G139000g|hypothetical protein; K03113 translation initiation factor 1 (A)	[J]	Translation, ribosomal structure and biogenesis	Translation initiation factor SUI1	Protein translation factor SUI1 homolog GN=GOS2 OS=Oryza sativa subsp. japonica (Rice) PE=3 SV=1	J	Translation, ribosomal structure and biogenesis	PREDICTED: protein translation factor SUI1 homolog [Elaeis guineensis]
c61829.graph_c0	13	7	18	0	0	0	1.61	1.02	2.45	0	0	0	0.000716181	#NAME?	down	--	--	--	--	--	--	EF-hand domain	--	--	--	--
c62516.graph_c0	17	20	13	0	0	0	0.82	1.13	0.67	0	0	0	4.03047e-05	#NAME?	down	--	--	Cellular Component: nucleus (GO:0005634);;	--	[S]	Function unknown	PPPDE putative peptidase domain	--	S	Function unknown	hypothetical protein AMTR_s00067p00169770 [Amborella trichopoda]
c60034.graph_c0	284	185	137	78	55	97	7.08	5.65	3.61	2.07	1.57	2.09	2.1975e-06	-1.59627	down	--	--	--	K10727|0|cmo:103495953|CDT1-like protein b; K10727 chromatin licensing and DNA replication factor 1 (A)	[L]	Replication, recombination and repair	DNA replication factor CDT1 like	CDT1-like protein a, chloroplastic (Precursor) GN=CDT1A OS=Arabidopsis thaliana (Mouse-ear cress) PE=1 SV=1	L	Replication, recombination and repair	PREDICTED: CDT1-like protein b [Cucumis melo]
c27523.graph_c0	14	21	13	67	93	95	0.54	0.95	0.53	2.71	4.02	2.99	0.00024282	2.1956	up	--	--	--	--	--	--	Protein of unknown function (DUF3339)	--	--	--	hypothetical protein Csa_1G050580 [Cucumis sativus]
c44582.graph_c0	5	14	16	0	0	0	0.23	0.75	0.78	0	0	0	0.00413744	#NAME?	down	[K]	Transcription	Biological Process: response to stress (GO:0006950);; Biological Process: response to abiotic stimulus (GO:0009628);; Biological Process: primary metabolic process (GO:0044238);; Biological Process: cellular macromolecule metabolic process (GO:0044260);;	K09419|1.7628e-110|mus:103975356|heat shock factor protein HSF30-like; K09419 heat shock transcription factor, other eukaryote (A)	[K]	Transcription	HSF-type DNA-binding	Heat shock factor protein HSF30 GN=HSF30 OS=Solanum peruvianum (Peruvian tomato) PE=2 SV=1	K	Transcription	PREDICTED: heat shock factor protein HSF30-like [Elaeis guineensis]
c50608.graph_c0	33	35	37	118	66	120	0.88	1.11	1.06	3.32	1.99	2.63	0.00754357	1.27422	up	--	--	--	--	--	--	Polysaccharide biosynthesis	Protein IRX15-LIKE GN=IRX15-L OS=Arabidopsis thaliana (Mouse-ear cress) PE=2 SV=1	S	Function unknown	PREDICTED: protein IRX15-LIKE [Cucumis melo]
c56407.graph_c0	0	0	0	56	35	52	0	0	0	1.56	1.04	1.12	6.66956e-12	Inf	up	--	--	--	--	[R]	General function prediction only	gag-polypeptide of LTR copia-type;; gag-polypeptide of LTR copia-type	--	R	General function prediction only	hypothetical protein VITISV_024648 [Vitis vinifera]
c53816.graph_c0	321	369	463	861	943	1122	6.44	8.59	9.99	17.94	20.94	18.14	0.00138826	1.11041	up	--	--	--	--	[R]	General function prediction only	Leucine Rich repeats (2 copies);; Leucine Rich Repeat;; Leucine rich repeat;; Leucine rich repeat;; Leucine Rich repeat;; Leucine rich repeat N-terminal domain	LRR receptor-like serine/threonine-protein kinase ERL2 (Precursor) GN=ERL2 OS=Arabidopsis thaliana (Mouse-ear cress) PE=2 SV=1	R	General function prediction only	PREDICTED: probably inactive leucine-rich repeat receptor-like protein kinase IMK2 [Cucumis melo]
c59639.graph_c0	92	66	49	403	322	538	1.86	1.65	1	8.53	7.97	8.87	5.62744e-19	2.40441	up	--	--	--	--	--	--	--	--	--	--	PREDICTED: uncharacterized protein LOC101222474 [Cucumis sativus]
c54131.graph_c0	120	129	101	356	280	425	5.9	7.56	5.2	17.71	16.13	16.92	8.29253e-07	1.36486	up	--	--	--	--	--	--	WRKY DNA -binding domain	Probable WRKY transcription factor 53 GN=WRKY53 OS=Arabidopsis thaliana (Mouse-ear cress) PE=1 SV=1	K	Transcription	PREDICTED: probable WRKY transcription factor 46 [Cucumis melo]
c59127.graph_c0	74	130	114	0	0	0	6.64	13.71	11.12	0	0	0	1.07989e-11	#NAME?	down	[C]	Energy production and conversion	--	K02261|8.3312e-60|bpg:BathyMg00040|cox2; cytochrome c oxidase subunit 2; K02261 cytochrome c oxidase subunit 2 (A)	[C]	Energy production and conversion	Cytochrome C oxidase subunit II, periplasmic domain;; Cytochrome C oxidase subunit II, transmembrane domain	Cytochrome c oxidase subunit 2 GN=COX2 OS=Oenothera berteroana (Bertero&apos;s evening primrose) PE=3 SV=3	C	Energy production and conversion	cytochrome c oxidase subunit II (mitochondrion) [Heterosigma akashiwo]
c50554.graph_c0	657	534	596	318	219	402	20.45	19.54	19.9	9.93	7.39	9.69	1.41505e-06	-1.1714	down	[S]	Function unknown	--	K14568|1.29221e-119|cmo:103490911|ribosomal RNA small subunit methyltransferase NEP1-like; K14568 rRNA small subunit pseudouridine methyltransferase Nep1 [EC:2.1.1.260] (A)	[J]	Translation, ribosomal structure and biogenesis	EMG1/NEP1 methyltransferase	--	J	Translation, ribosomal structure and biogenesis	PREDICTED: ribosomal RNA small subunit methyltransferase NEP1-like [Cucumis melo]
c54585.graph_c0	622	566	816	254	235	267	13.26	14.24	18.56	5.67	5.64	4.63	0.0016653	-1.62002	down	[E]	Amino acid transport and metabolism	--	--	--	--	WD40-like Beta Propeller Repeat;; Dipeptidyl peptidase IV (DPP IV) N-terminal region	--	S	Function unknown	PREDICTED: uncharacterized protein LOC103499982 [Cucumis melo]
c51524.graph_c0	19	31	24	0	0	0	1.54	2.96	2.11	0	0	0	1.20648e-07	#NAME?	down	--	--	--	--	--	--	Late embryogenesis abundant protein	Late embryogenesis abundant protein Lea5 GN=LEA5 OS=Citrus sinensis (Sweet orange) PE=2 SV=1	S	Function unknown	PREDICTED: late embryogenesis abundant protein Lea5-D-like [Phoenix dactylifera]
c44842.graph_c0	8	9	11	0	0	0	0.28	0.37	0.41	0	0	0	0.00762832	#NAME?	down	[J]	Translation, ribosomal structure and biogenesis	Molecular Function: GTPase activity (GO:0003924);; Molecular Function: GTP binding (GO:0005525);; Cellular Component: vacuole (GO:0005773);; Biological Process: GTP catabolic process (GO:0006184);;	K03267|0|obr:102712798|eukaryotic peptide chain release factor GTP-binding subunit ERF3A-like; K03267 peptide chain release factor subunit 3 (A)	[J]	Translation, ribosomal structure and biogenesis	Elongation factor Tu GTP binding domain;; Elongation factor Tu C-terminal domain;; Elongation factor Tu domain 2	Elongation factor 1-alpha C GN=TEF-C OS=Porphyra purpurea (Red seaweed) PE=2 SV=1	J	Translation, ribosomal structure and biogenesis	PREDICTED: eukaryotic peptide chain release factor GTP-binding subunit ERF3A-like [Elaeis guineensis]
c25575.graph_c0	181	167	239	74	49	89	5.15	5.61	7.3	2.21	1.59	2.07	0.00116674	-1.7331	down	--	--	--	--	[E]	Amino acid transport and metabolism	Transmembrane amino acid transporter protein	Amino acid permease 4 GN=AAP4 OS=Arabidopsis thaliana (Mouse-ear cress) PE=1 SV=1	E	Amino acid transport and metabolism	PREDICTED: amino acid permease 4-like [Cucumis melo]
c40681.graph_c0	356	382	392	885	975	1149	10.91	13.7	12.75	28.31	33.21	28.58	7.06853e-05	1.19459	up	--	--	--	--	--	--	Thaumatin family	Thaumatin-like protein 1 (Precursor) OS=Prunus persica (Peach) PE=2 SV=1	R	General function prediction only	PREDICTED: thaumatin-like protein 1 [Cucumis melo]
c47745.graph_c0	273	206	209	49	40	73	16.3	14.61	13.41	3.24	2.78	3.68	1.03645e-13	-2.32072	down	[C]	Energy production and conversion	--	K00166|9.95099e-162|cmo:103488700|2-oxoisovalerate dehydrogenase subunit alpha 1, mitochondrial; K00166 2-oxoisovalerate dehydrogenase E1 component alpha subunit [EC:1.2.4.4] (A)	[C]	Energy production and conversion	Dehydrogenase E1 component;; Thiamine pyrophosphate enzyme, C-terminal TPP binding domain;; Transketolase, thiamine diphosphate binding domain;; 1-deoxy-D-xylulose-5-phosphate synthase	2-oxoisovalerate dehydrogenase subunit alpha 1, mitochondrial (Precursor) GN=At1g21400 OS=Arabidopsis thaliana (Mouse-ear cress) PE=2 SV=1	C	Energy production and conversion	PREDICTED: 2-oxoisovalerate dehydrogenase subunit alpha 1, mitochondrial [Cucumis melo]
c30128.graph_c0	12	10	8	0	0	0	1.11	1.09	0.8	0	0	0	0.00507218	#NAME?	down	[J]	Translation, ribosomal structure and biogenesis	Molecular Function: structural constituent of ribosome (GO:0003735);; Biological Process: translational elongation (GO:0006414);; Cellular Component: cytosolic ribosome (GO:0022626);;	K02942|1.17092e-29|vvi:100249556|60S acidic ribosomal protein P1; K02942 large subunit ribosomal protein LP1 (A)	[J]	Translation, ribosomal structure and biogenesis	60s Acidic ribosomal protein	60S acidic ribosomal protein P1 GN=RPP1A OS=Zea mays (Maize) PE=1 SV=1	J	Translation, ribosomal structure and biogenesis	unnamed protein product [Coffea canephora]
c58050.graph_c0	20	17	9	60	51	69	0.79	0.74	0.36	2.55	2.27	2.22	0.00595762	1.78198	up	--	--	--	--	--	--	Remorin, C-terminal region	Uncharacterized protein At3g61260 GN=At3g61260 OS=Arabidopsis thaliana (Mouse-ear cress) PE=1 SV=1	S	Function unknown	PREDICTED: remorin-like isoform X2 [Cucumis melo]
c25441.graph_c0	108	65	139	288	257	422	2.33	1.64	3.19	6.46	6.17	7.36	1.07139e-06	1.39181	up	--	--	--	--	--	--	Glycosyl hydrolase family 9;; Carbohydrate binding domain CBM49	Endoglucanase 6 (Precursor) GN=At1g64390 OS=Arabidopsis thaliana (Mouse-ear cress) PE=2 SV=2	G	Carbohydrate transport and metabolism	PREDICTED: endoglucanase 6-like [Cucumis sativus]
c25539.graph_c0	636	565	658	228	263	287	23.79	24.95	26.96	9	11.01	8.78	2.35332e-08	-1.45448	down	--	--	--	K13947|0|csv:101209818|putative auxin efflux carrier component 8-like; K13947 auxin efflux carrier family (A)	--	--	Membrane transport protein	Putative auxin efflux carrier component 8 GN=MQK4.28 OS=Arabidopsis thaliana (Mouse-ear cress) PE=3 SV=2	S	Function unknown	PREDICTED: putative auxin efflux carrier component 8-like [Cucumis sativus]
c58642.graph_c2	1292	830	837	568	355	694	37.73	28.97	26.28	17.48	11.47	16.44	5.19575e-07	-1.09189	down	--	--	--	--	--	--	--	--	S	Function unknown	PREDICTED: uncharacterized protein LOC103489722 [Cucumis melo]
c25579.graph_c0	141	89	93	335	355	461	8.82	6.56	6.92	22.3	25.2	23.87	2.21991e-09	1.65358	up	[U]	Intracellular trafficking, secretion, and vesicular transport	--	K17279|2.85547e-107|cmo:103496325|HVA22-like protein f; K17279 receptor expression-enhancing protein 5/6 (A)	[U]	Intracellular trafficking, secretion, and vesicular transport	TB2/DP1, HVA22 family	HVA22-like protein f GN=HVA22F OS=Arabidopsis thaliana (Mouse-ear cress) PE=2 SV=1	U	Intracellular trafficking, secretion, and vesicular transport	PREDICTED: HVA22-like protein f [Cucumis melo]
c60190.graph_c8	1783	2051	1984	5615	6716	7111	99.34	136.38	121.11	335.91	429.17	331.1	0.000229851	1.53086	up	--	--	--	K09422|6.63681e-99|csv:101212450|MYBYS; myb-related protein 306-like; K09422 myb proto-oncogene protein, plant (A)	[K]	Transcription	Myb-like DNA-binding domain	Myb-related protein 306 OS=Antirrhinum majus (Garden snapdragon) PE=2 SV=1	K	Transcription	myb-related protein 306-like [Cucumis sativus]
c65655.graph_c0	4	14	13	0	0	0	0.17	0.7	0.59	0	0	0	0.00920946	#NAME?	down	[J]	Translation, ribosomal structure and biogenesis	Molecular Function: structural constituent of ribosome (GO:0003735);; Cellular Component: ribosome (GO:0005840);; Biological Process: translation (GO:0006412);;	K02930|0|vvi:100255110|60S ribosomal protein L4; K02930 large subunit ribosomal protein L4e (A)	[A]	RNA processing and modification	Ribosomal protein L4/L1 family;; 60S ribosomal protein L4 C-terminal domain	60S ribosomal protein L4 GN=RPL4 OS=Prunus armeniaca (Apricot) PE=2 SV=1	J	Translation, ribosomal structure and biogenesis	PREDICTED: 60S ribosomal protein L4 [Vitis vinifera]
c56242.graph_c0	28	42	42	0	0	0	2.67	4.7	4.46	0	0	0	2.08554e-10	#NAME?	down	--	--	--	--	--	--	Metallothionein	--	--	--	--
c60123.graph_c0	27	57	48	0	0	0	0.79	1.96	1.5	0	0	0	5.26235e-07	#NAME?	down	[CP]	--	--	K03883|8.3839e-54|ota:OstapMp36|nad5, ndhF; ndhF; K03883 NADH-ubiquinone oxidoreductase chain 5 [EC:1.6.5.3] (A)	[C]	Energy production and conversion	NADH-Ubiquinone/plastoquinone (complex I), various chains;; NADH-Ubiquinone/plastoquinone (complex I), various chains;; NADH dehydrogenase subunit 5 C-terminus	NADH-ubiquinone oxidoreductase chain 5 GN=ND5 OS=Marchantia polymorpha (Liverwort) PE=3 SV=2	C	Energy production and conversion	NADH dehydrogenase subunit 5 (mitochondrion) [Auxenochlorella protothecoides]
c42998.graph_c0	7	17	12	0	0	0	0.43	1.23	0.79	0	0	0	0.00102448	#NAME?	down	--	--	--	--	[E]	Amino acid transport and metabolism	Trypsin	--	O	Posttranslational modification, protein turnover, chaperones	predicted protein [Hordeum vulgare subsp. vulgare]
c56170.graph_c0	8	14	8	0	0	0	0.55	1.13	0.6	0	0	0	0.00456103	#NAME?	down	--	--	--	--	[Z]	Cytoskeleton	Calponin homology (CH) domain;; Calponin family repeat;; CAMSAP CH domain	--	Z	Cytoskeleton	hypothetical protein NERG_01339 [Nematocida sp. 1 ERTm2]
c61364.graph_c0	66	42	58	4	0	6	7.34	5.48	7.05	0.48	0	0.56	1.65312e-10	-4.42939	down	[O]	Posttranslational modification, protein turnover, chaperones	Molecular Function: electron carrier activity (GO:0009055);; Molecular Function: protein disulfide oxidoreductase activity (GO:0015035);; Biological Process: cell redox homeostasis (GO:0045454);;	K03676|3.57546e-68|csv:101229415|monothiol glutaredoxin-S10-like; K03676 glutaredoxin 3 (A)	[O]	Posttranslational modification, protein turnover, chaperones	Glutaredoxin	Monothiol glutaredoxin-S10 GN=MHC9.13 OS=Arabidopsis thaliana (Mouse-ear cress) PE=3 SV=1	O	Posttranslational modification, protein turnover, chaperones	monothiol glutaredoxin-S10-like [Cucumis sativus]
c54315.graph_c0	399	265	124	659	486	862	8.42	6.7	2.81	14.4	11.52	14.5	6.04316e-05	1.16303	up	--	--	--	--	--	--	Protein of unknown function, DUF547;; Leucine-zipper of ternary complex factor MIP1	--	S	Function unknown	PREDICTED: uncharacterized protein LOC101217980 [Cucumis sativus]
c59740.graph_c0	216	172	195	441	390	666	17.75	16.58	17.38	38.81	36.47	45.5	1.01113e-05	1.12258	up	--	--	--	--	--	--	Domain of unknown function (DUF4409)	--	R	General function prediction only	PREDICTED: uncharacterized protein LOC103491632 [Cucumis melo]
c60107.graph_c0	15	30	16	0	0	0	0.56	1.32	0.64	0	0	0	0.000160494	#NAME?	down	--	--	--	--	[TV]	--	Lectin C-type domain;; UL45 protein	--	V	Defense mechanisms	predicted protein [Chlamydomonas reinhardtii]
c52817.graph_c0	793	540	644	276	213	413	20.46	16.4	17.77	7.48	6.19	8.69	2.8402e-09	-1.3701	down	[C]	Energy production and conversion	--	K00031|0|cmo:103498090|isocitrate dehydrogenase [NADP]; K00031 isocitrate dehydrogenase [EC:1.1.1.42] (A)	[C]	Energy production and conversion	Isocitrate/isopropylmalate dehydrogenase	Isocitrate dehydrogenase [NADP], chloroplastic/mitochondrial (Precursor) GN=At5g14590 OS=Arabidopsis thaliana (Mouse-ear cress) PE=2 SV=1	C	Energy production and conversion	PREDICTED: isocitrate dehydrogenase [NADP] [Cucumis melo]
c50934.graph_c0	153	110	145	57	30	74	2.29	1.94	2.32	0.88	0.51	0.91	4.43588e-05	-1.60799	down	[RTKL]	--	--	--	--	--	Protein kinase domain;; Protein tyrosine kinase;; Leucine Rich repeats (2 copies);; Leucine rich repeat;; Leucine Rich Repeat;; Leucine Rich repeat;; Leucine rich repeat	LRR receptor-like serine/threonine-protein kinase HSL2 (Precursor) GN=HSL2 OS=Arabidopsis thaliana (Mouse-ear cress) PE=2 SV=1	T	Signal transduction mechanisms	PREDICTED: receptor-like protein kinase 5 [Cucumis melo]
c38911.graph_c0	47	72	76	0	0	0	1.02	1.84	1.76	0	0	0	1.97213e-11	#NAME?	down	[J]	Translation, ribosomal structure and biogenesis	--	K03234|0|gsl:Gasu_50880|elongation factor EF-2; K03234 elongation factor 2 (A)	[J]	Translation, ribosomal structure and biogenesis	Elongation factor G, domain IV;; Elongation factor G C-terminus;; Elongation factor Tu domain 2;; Elongation Factor G, domain II;; Elongation factor Tu GTP binding domain	Elongation factor 2 OS=Beta vulgaris (Sugar beet) PE=2 SV=1	J	Translation, ribosomal structure and biogenesis	predicted protein [Hordeum vulgare subsp. vulgare]
c24743.graph_c0	37	46	31	0	0	0	1.3	1.91	1.17	0	0	0	8.66399e-12	#NAME?	down	--	--	--	--	[T]	Signal transduction mechanisms	--	--	T	Signal transduction mechanisms	--
c52203.graph_c0	18	36	32	0	0	0	0.35	0.83	0.67	0	0	0	1.70478e-06	#NAME?	down	[O]	Posttranslational modification, protein turnover, chaperones	--	K03283|0|sita:101765676|heat shock cognate 70 kDa protein-like; K03283 heat shock 70kDa protein 1/8 (A)	[O]	Posttranslational modification, protein turnover, chaperones	Hsp70 protein;; Hydantoinase/oxoprolinase;; NAD-specific glutamate dehydrogenase	Probable mediator of RNA polymerase II transcription subunit 37e GN=At5g02500 OS=Arabidopsis thaliana (Mouse-ear cress) PE=1 SV=3	O	Posttranslational modification, protein turnover, chaperones	PREDICTED: heat shock cognate 70 kDa protein-like [Setaria italica]
c58933.graph_c4	1230	1053	942	367	347	471	115.78	116.45	96.44	37.15	37.37	37.1	6.25095e-16	-1.65209	down	--	--	--	--	--	--	--	--	--	--	hypothetical protein Csa_4G129550 [Cucumis sativus]
c54697.graph_c0	7	10	18	0	0	0	0.36	0.6	0.98	0	0	0	0.00345412	#NAME?	down	--	--	--	--	--	--	Development and cell death domain	B2 protein OS=Daucus carota (Wild carrot) PE=2 SV=1	S	Function unknown	PREDICTED: uncharacterized protein LOC105045653 [Elaeis guineensis]
c48154.graph_c0	154	119	62	26	33	37	4.88	4.21	1.96	0.81	1.1	0.95	0.00128324	-1.95904	down	[Q]	Secondary metabolites biosynthesis, transport and catabolism	--	--	[Q]	Secondary metabolites biosynthesis, transport and catabolism	Cytochrome P450	Cytochrome P450 81E8 {ECO:0000303|PubMed:14617078} OS=Medicago truncatula (Barrel medic) PE=2 SV=1	Q	Secondary metabolites biosynthesis, transport and catabolism	PREDICTED: cytochrome P450 81D1-like [Cucumis sativus]
c57806.graph_c0	83	37	52	8	1	16	3.85	1.98	2.3	0.49	0.03	0.76	5.72375e-07	-3.1226	down	--	--	--	K00454|0|cmo:103491539|linoleate 13S-lipoxygenase 2-1, chloroplastic-like; K00454 lipoxygenase [EC:1.13.11.12] (A)	--	--	Lipoxygenase;; PLAT/LH2 domain	Linoleate 13S-lipoxygenase 2-1, chloroplastic (Precursor) GN=LOX2.1 OS=Solanum tuberosum (Potato) PE=1 SV=1	E	Amino acid transport and metabolism	PREDICTED: linoleate 13S-lipoxygenase 2-1, chloroplastic-like [Cucumis melo]
c55114.graph_c1	0	2	0	29	21	40	0	0.11	0	1.47	1.14	1.58	8.11218e-06	5.0851	up	[K]	Transcription	--	--	[K]	Transcription	SRF-type transcription factor (DNA-binding and dimerisation domain);; K-box region	MADS-box protein SOC1 GN=F17K2.19 OS=Arabidopsis thaliana (Mouse-ear cress) PE=1 SV=1	K	Transcription	PREDICTED: MADS-box protein SOC1-like [Cucumis sativus]
c52162.graph_c0	197	105	124	676	572	853	6.21	3.7	4.31	21.87	20.11	21.53	1.33011e-19	2.11966	up	--	--	--	--	--	--	U-box domain	U-box domain-containing protein 21 GN=PUB21 OS=Arabidopsis thaliana (Mouse-ear cress) PE=2 SV=1	R	General function prediction only	PREDICTED: U-box domain-containing protein 21-like [Cucumis sativus]
c60414.graph_c0	184	139	150	580	525	724	5.64	5.03	4.93	18.71	18.11	18.16	1.85671e-13	1.74607	up	--	--	--	--	--	--	Glycosyl transferase family 8	Probable galacturonosyltransferase-like 9 GN=F20P5.18 OS=Arabidopsis thaliana (Mouse-ear cress) PE=2 SV=1	G	Carbohydrate transport and metabolism	PREDICTED: probable galacturonosyltransferase-like 8 [Cucumis melo]
c59903.graph_c4	190	142	157	398	334	540	7.7	6.79	6.83	17.03	15.27	17.97	1.84948e-05	1.1561	up	--	--	--	--	--	--	AWPM-19-like family	--	S	Function unknown	PREDICTED: uncharacterized protein LOC103483760 [Cucumis melo]
c60281.graph_c1	310	215	180	124	84	139	6.58	5.04	3.81	2.62	1.89	2.4	8.60072e-05	-1.22487	down	[RTKL]	--	--	--	--	--	Protein kinase domain;; Legume lectin domain;; Protein tyrosine kinase;; Legume-like lectin family	L-type lectin-domain containing receptor kinase IX.1 (Precursor) GN=LECRK91 OS=Arabidopsis thaliana (Mouse-ear cress) PE=2 SV=1	T	Signal transduction mechanisms	PREDICTED: L-type lectin-domain containing receptor kinase IX.1-like [Cucumis melo]
c58085.graph_c3	593	403	435	209	179	305	12.18	9.84	9.66	4.53	4.18	5.11	3.50011e-07	-1.26531	down	--	--	--	--	--	--	Cellulose synthase;; Cellulose synthase;; Cellulose synthase	Cellulose synthase-like protein G3 OS=Arabidopsis thaliana (Mouse-ear cress) PE=2 SV=2	S	Function unknown	PREDICTED: probable cellulose synthase A catalytic subunit 8 [UDP-forming]-like [Cucumis sativus]
c53764.graph_c0	502	434	345	119	135	151	24.11	22.83	16.34	6.5	7.21	5.92	6.02423e-14	-1.84338	down	[OC]	--	--	K03671|1.23531e-65|cmo:103503910|thioredoxin H-type-like; K03671 thioredoxin 1 (A)	[O]	Posttranslational modification, protein turnover, chaperones	Thioredoxin;; Thioredoxin-like domain;; Thioredoxin-like;; Thioredoxin-like;; Redoxin	Thioredoxin H-type OS=Ricinus communis (Castor bean) PE=3 SV=1	O	Posttranslational modification, protein turnover, chaperones	PREDICTED: thioredoxin H-type-like [Cucumis melo]
c74945.graph_c0	7	13	10	0	0	0	0.2	0.45	0.31	0	0	0	0.00446274	#NAME?	down	[O]	Posttranslational modification, protein turnover, chaperones	Cellular Component: proteasome complex (GO:0000502);; Cellular Component: cytosol (GO:0005829);; Cellular Component: plasma membrane (GO:0005886);; Molecular Function: enzyme regulator activity (GO:0030234);; Biological Process: regulation of protein catabolic process (GO:0042176);; Biological Process: regulation of catalytic activity (GO:0050790);;	K03032|0|sita:101760225|26S proteasome non-ATPase regulatory subunit 1-like; K03032 26S proteasome regulatory subunit N2 (A)	[O]	Posttranslational modification, protein turnover, chaperones	Proteasome/cyclosome repeat;; HEAT repeats;; HEAT-like repeat;; HEAT repeat	26S proteasome non-ATPase regulatory subunit 1 homolog A GN=RPN2A OS=Arabidopsis thaliana (Mouse-ear cress) PE=1 SV=1	O	Posttranslational modification, protein turnover, chaperones	PREDICTED: 26S proteasome non-ATPase regulatory subunit 1 homolog A-like [Elaeis guineensis]
c31673.graph_c0	14	21	15	0	0	0	0.35	0.65	0.4	0	0	0	3.72973e-05	#NAME?	down	[EH]	--	Molecular Function: ketol-acid reductoisomerase activity (GO:0004455);; Biological Process: branched-chain amino acid biosynthetic process (GO:0009082);; Molecular Function: metal ion binding (GO:0046872);; Molecular Function: coenzyme binding (GO:0050662);; Biological Process: oxidation-reduction process (GO:0055114);;	K00053|0|pda:103695939|ketol-acid reductoisomerase, chloroplastic-like; K00053 ketol-acid reductoisomerase [EC:1.1.1.86] (A)	--	--	Acetohydroxy acid isomeroreductase, catalytic domain;; Acetohydroxy acid isomeroreductase, catalytic domain	Ketol-acid reductoisomerase, chloroplastic (Precursor) GN=AHRI OS=Spinacia oleracea (Spinach) PE=1 SV=1	E	Amino acid transport and metabolism	PREDICTED: ketol-acid reductoisomerase, chloroplastic-like [Phoenix dactylifera]
c22083.graph_c0	16	13	8	0	0	0	0.62	0.6	0.33	0	0	0	0.000978361	#NAME?	down	--	--	Biological Process: cell morphogenesis (GO:0000902);; Cellular Component: Golgi apparatus (GO:0005794);; Cellular Component: cytosol (GO:0005829);; Cellular Component: plasma membrane (GO:0005886);; Biological Process: gluconeogenesis (GO:0006094);; Biological Process: glycolytic process (GO:0006096);; Biological Process: response to desiccation (GO:0009269);; Cellular Component: plasmodesma (GO:…	--	--	--	Late embryogenesis abundant protein	Late embryogenesis abundant protein Lea14-A GN=LEA14-A OS=Gossypium hirsutum (Upland cotton) PE=2 SV=1	S	Function unknown	PREDICTED: uncharacterized protein LOC105049817 [Elaeis guineensis]
c25318.graph_c0	6	6	3	56	40	75	0.25	0.29	0.13	2.43	1.86	2.53	1.03011e-06	3.27426	up	--	--	--	--	--	--	--	--	S	Function unknown	hypothetical protein Csa_5G148570 [Cucumis sativus]
c52548.graph_c2	408	298	372	972	784	1318	12.6	10.9	12.4	31.55	27.1	33.31	1.71495e-09	1.28108	up	[L]	Replication, recombination and repair	--	K01246|0|csv:101226717|uncharacterized LOC101226717; K01246 DNA-3-methyladenine glycosylase I [EC:3.2.2.20] (A)	--	--	Methyladenine glycosylase	--	L	Replication, recombination and repair	PREDICTED: uncharacterized protein LOC101226717 [Cucumis sativus]
c55364.graph_c0	371	320	226	113	127	131	23.5	25.41	16.83	8.45	10.43	8.3	5.2035e-07	-1.47346	down	--	--	--	K06689|7.26239e-65|csv:101207672|ubiquitin-conjugating enzyme E2 28-like; K06689 ubiquitin-conjugating enzyme E2 D/E [EC:6.3.2.19] (A)	[O]	Posttranslational modification, protein turnover, chaperones	Ubiquitin-conjugating enzyme;; RWD domain	SUMO-conjugating enzyme UBC9 GN=T13J8.70 OS=Arabidopsis thaliana (Mouse-ear cress) PE=1 SV=1	O	Posttranslational modification, protein turnover, chaperones	PREDICTED: ubiquitin-conjugating enzyme E2 28-like [Cucumis sativus]
c59241.graph_c0	30	22	20	0	0	0	2.16	1.87	1.56	0	0	0	2.67826e-07	#NAME?	down	[C]	Energy production and conversion	--	K03878|1.66388e-53|ccp:ChcroMp14|nad1; NADH dehydrogenase subunit 1 (EC:1.6.5.3); K03878 NADH-ubiquinone oxidoreductase chain 1 [EC:1.6.5.3] (A)	[C]	Energy production and conversion	NADH dehydrogenase;; NADH dehydrogenase	NADH-ubiquinone oxidoreductase chain 1 GN=ND1 OS=Chondrus crispus (Carragheen moss) PE=3 SV=1	C	Energy production and conversion	NADH dehydrogenase subunit 1 [Thraustochytrium aureum]
c52901.graph_c0	12	19	20	0	0	0	0.67	1.22	0.89	0	0	0	2.76682e-05	#NAME?	down	--	--	--	--	[I]	Lipid transport and metabolism	von Willebrand factor type D domain	--	I	Lipid transport and metabolism	--
c53248.graph_c0	13	29	33	0	0	0	0.43	1.14	1.9	0	0	0	7.27892e-05	#NAME?	down	--	--	--	K11290|2.01012e-58|gmx:100808081|protein SET-like; K11290 template-activating factor I (A)	[L]	Replication, recombination and repair	Nucleosome assembly protein (NAP)	NAP1-related protein 2 GN=F6A14.10 OS=Arabidopsis thaliana (Mouse-ear cress) PE=1 SV=2	L	Replication, recombination and repair	PREDICTED: NAP1-related protein 2 isoform X2 [Sesamum indicum]
c58539.graph_c1	492	333	325	219	141	239	5.62	4.64	3.96	2.62	1.81	2.12	1.5618e-05	-1.14927	down	[V]	Defense mechanisms	--	--	[Q]	Secondary metabolites biosynthesis, transport and catabolism	ABC-2 type transporter;; Plant PDR ABC transporter associated;; ABC-transporter extracellular N-terminal;; ABC transporter;; ABC-2 type transporter;; ABC transporter;; AAA domain	Pleiotropic drug resistance protein 2 GN=PDR2 OS=Nicotiana plumbaginifolia (Leadwort-leaved tobacco) PE=2 SV=1	Q	Secondary metabolites biosynthesis, transport and catabolism	PREDICTED: pleiotropic drug resistance protein 2-like [Cucumis melo]
c59891.graph_c0	91	137	116	0	0	0	2	3.55	2.72	0	0	0	1.08399e-15	#NAME?	down	--	--	--	K13912|1.5648e-20|cvr:CHLNCDRAFT_6829|hypothetical protein; K13912 deleted in malignant brain tumors 1 protein (A)	[T]	Signal transduction mechanisms	Low-density lipoprotein receptor repeat class B;; Scavenger receptor cysteine-rich domain;; Mib_herc2;; Coagulation Factor Xa inhibitory site	--	T	Signal transduction mechanisms	hypothetical protein GUITHDRAFT_77734, partial [Guillardia theta CCMP2712]
c26141.graph_c0	573	545	558	1698	1816	2130	15.94	17.9	16.62	49.65	56.81	48.44	1.15417e-08	1.5449	up	--	--	Molecular Function: zinc ion binding (GO:0008270);; Cellular Component: membrane (GO:0016020);; Biological Process: metal ion transport (GO:0030001);; Molecular Function: metal ion transmembrane transporter activity (GO:0046873);; Biological Process: transmembrane transport (GO:0055085);;	K11982|0|cmo:103502070|E3 ubiquitin-protein ligase RING1; K11982 E3 ubiquitin-protein ligase RNF115/126 [EC:6.3.2.19] (A)	[O]	Posttranslational modification, protein turnover, chaperones	Protein of unknown function (DUF1117);; zinc-finger;; Ring finger domain;; Zinc finger, C3HC4 type (RING finger);; Zinc finger, C3HC4 type (RING finger)	E3 ubiquitin-protein ligase RING1 GN=RING1 OS=Gossypium hirsutum (Upland cotton) PE=1 SV=1	O	Posttranslational modification, protein turnover, chaperones	PREDICTED: E3 ubiquitin-protein ligase RING1 [Cucumis melo]
c59967.graph_c0	495	916	706	0	0	0	36.53	79.69	56.13	0	0	0	1.64582e-16	#NAME?	down	--	--	--	--	--	--	Granulin	--	--	--	--
c57488.graph_c0	222	226	349	1175	1321	1459	10.55	12.68	17.85	59.18	71.07	57.14	2.29387e-08	2.08776	up	--	--	--	--	--	--	Phosphate-induced protein 1 conserved region	Protein EXORDIUM-like 1 (Precursor) GN=T32G9.32 OS=Arabidopsis thaliana (Mouse-ear cress) PE=2 SV=1	--	--	PREDICTED: uncharacterized protein LOC103503698 [Cucumis melo]
c56484.graph_c0	47	58	40	0	0	0	2.68	3.89	2.46	0	0	0	5.28757e-15	#NAME?	down	--	--	--	--	[DZ]	--	Translationally controlled tumour protein;; Translationally controlled tumour protein	Translationally-controlled tumor protein homolog GN=TCTP OS=Glycine max (Soybean) PE=2 SV=1	Z	Cytoskeleton	hypothetical protein SCLCIDRAFT_20908 [Scleroderma citrinum Foug A]
c60641.graph_c0	829	583	956	321	272	434	20.21	16.81	24.95	8.22	7.45	8.64	0.00299782	-1.44073	down	[GEPR]	--	--	--	[R]	General function prediction only	Sugar (and other) transporter;; Major Facilitator Superfamily	Sugar transport protein 13 GN=F9D12.17 OS=Arabidopsis thaliana (Mouse-ear cress) PE=1 SV=2	R	General function prediction only	PREDICTED: sugar transport protein 13 [Cucumis melo]
c51682.graph_c2	11	6	16	0	1	0	0.32	0.21	0.51	0	0.03	0	0.00950489	-4.9349	down	--	--	--	--	[O]	Posttranslational modification, protein turnover, chaperones	Xylanase inhibitor C-terminal;; Xylanase inhibitor N-terminal;; Eukaryotic aspartyl protease;; AP2 domain	Protein ASPARTIC PROTEASE IN GUARD CELL 1 (Precursor) GN=ASPG1 OS=Arabidopsis thaliana (Mouse-ear cress) PE=1 SV=1	O	Posttranslational modification, protein turnover, chaperones	PREDICTED: protein ASPARTIC PROTEASE IN GUARD CELL 2 [Nelumbo nucifera]
c27488.graph_c0	7	11	10	0	0	0	0.77	1.42	1.2	0	0	0	0.00741573	#NAME?	down	--	--	--	--	--	--	Cell Wall Hydrolase	--	M	Cell wall/membrane/envelope biogenesis	--
c49764.graph_c0	28	17	22	72	47	118	1.13	0.81	0.95	3.05	2.42	3.89	0.00372781	1.56489	up	[QR]	--	--	K13066|0|cmo:103491014|caffeic acid 3-O-methyltransferase-like; K13066 caffeic acid 3-O-methyltransferase [EC:2.1.1.68] (A)	[R]	General function prediction only	O-methyltransferase;; Dimerisation domain	Caffeic acid 3-O-methyltransferase GN=COMT1 OS=Prunus dulcis (Almond) PE=2 SV=1	R	General function prediction only	PREDICTED: caffeic acid 3-O-methyltransferase-like [Cucumis sativus]
c56942.graph_c0	58	83	86	0	0	0	2.01	3.39	3.19	0	0	0	8.26606e-14	#NAME?	down	[J]	Translation, ribosomal structure and biogenesis	--	K02941|3.07703e-100|mtr:MTR_3g108280|60S acidic ribosomal protein p0; K02941 large subunit ribosomal protein LP0 (A)	[J]	Translation, ribosomal structure and biogenesis	60s Acidic ribosomal protein;; Ribosomal protein L10	60S acidic ribosomal protein P0 OS=Glycine max (Soybean) PE=1 SV=1	J	Translation, ribosomal structure and biogenesis	Ribosomal protein L10/acidic P0 domain-containing protein [Rozella allomycis CSF55]
c59375.graph_c2	23	21	6	77	54	81	1.6	1.86	0.47	6.01	4.54	4.74	0.00102923	1.89691	up	--	--	--	K14009|7.24645e-43|csv:101227390|uncharacterized LOC101227390; K14009 B-cell receptor-associated protein 31 (A)	[V]	Defense mechanisms	--	--	U	Intracellular trafficking, secretion, and vesicular transport	PREDICTED: uncharacterized protein LOC101213037 [Cucumis sativus]
c58774.graph_c0	28	47	30	0	0	0	0.6	1.99	0.69	0	0	0	8.25576e-08	#NAME?	down	--	--	--	--	--	--	MAC/Perforin domain	--	S	Function unknown	membrane attack complex/perforin domain-containing protein [Emiliania huxleyi CCMP1516]
c61961.graph_c0	11	27	32	0	0	0	0.69	1.99	2.17	0	0	0	0.000297598	#NAME?	down	[L]	Replication, recombination and repair	Molecular Function: recombinase activity (GO:0000150);; Molecular Function: damaged DNA binding (GO:0003684);; Molecular Function: double-stranded DNA binding (GO:0003690);; Molecular Function: single-stranded DNA binding (GO:0003697);; Molecular Function: ATP binding (GO:0005524);; Biological Process: ATP catabolic process (GO:0006200);; Biological Process: DNA repair (GO:0006281);; Biological P…	K04482|1.62727e-13|gsl:Gasu_42740|DNA repair protein; K04482 DNA repair protein RAD51 (A)	[L]	Replication, recombination and repair	Rad51	Meiotic recombination protein DMC1 homolog OS=Glycine max (Soybean) PE=2 SV=1	L	Replication, recombination and repair	hypothetical protein DI09_3p190 [Microsporidia sp. UGP3]
c51465.graph_c0	112	80	83	42	24	36	2.65	2.24	2.12	1.06	0.65	0.71	0.000294779	-1.63213	down	[C]	Energy production and conversion	--	K00279|0|cmo:103502439|cytokinin dehydrogenase 1; K00279 cytokinin dehydrogenase [EC:1.5.99.12] (A)	[C]	Energy production and conversion	Cytokinin dehydrogenase 1, FAD and cytokinin binding;; FAD binding domain;; Cytokinin dehydrogenase 1, FAD and cytokinin binding	Cytokinin dehydrogenase 1 (Precursor) GN=CKX1 OS=Arabidopsis thaliana (Mouse-ear cress) PE=1 SV=1	C	Energy production and conversion	PREDICTED: cytokinin dehydrogenase 1 isoform X1 [Cucumis melo]
c49151.graph_c0	13	23	18	0	0	0	1.79	3.7	2.72	0	0	0	1.36855e-05	#NAME?	down	[J]	Translation, ribosomal structure and biogenesis	--	K02900|3.45411e-58|ccp:CHC_T00010205001|60S ribosomal protein L27A; K02900 large subunit ribosomal protein L27Ae (A)	[J]	Translation, ribosomal structure and biogenesis	Ribosomal protein L18e/L15	60S ribosomal protein L27a-2 OS=Arabidopsis thaliana (Mouse-ear cress) PE=2 SV=1	J	Translation, ribosomal structure and biogenesis	60S ribosomal protein L27A [Chondrus crispus]
c55959.graph_c0	14	28	23	3	3	3	1.61	2.8	5.28	0.26	0.36	0.23	0.00605697	-3.09303	down	[O]	Posttranslational modification, protein turnover, chaperones	--	K08770|1.992e-99|cam:101495997|polyubiquitin 4-like; K08770 ubiquitin C (A)	[OR]	--	Ubiquitin family;; Ubiquitin-2 like Rad60 SUMO-like;; Ribosomal protein S27a;; Ubiquitin-like domain;; Telomere stability and silencing;; Ubiquitin-2 like Rad60 SUMO-like;; DUF2407 ubiquitin-like domain;; Protein of unknown function (DUF2870)	Ubiquitin (Precursor; Fragment) OS=Hordeum vulgare (Barley) PE=2 SV=1	O	Posttranslational modification, protein turnover, chaperones	PREDICTED: ubiquitin-40S ribosomal protein S27a-like [Elaeis guineensis]
c48537.graph_c1	14	3	9	90	70	110	0.71	0.28	0.49	4.82	4	4.79	1.07329e-09	3.22446	up	--	--	--	--	--	--	AP2 domain	Dehydration-responsive element-binding protein 2F GN=F15B8.210 OS=Arabidopsis thaliana (Mouse-ear cress) PE=2 SV=1	K	Transcription	hypothetical protein Csa_3G812170 [Cucumis sativus]
c48133.graph_c0	60	50	56	126	129	166	1.87	1.84	1.87	4.13	4.52	4.23	0.00950489	1.13354	up	--	--	--	K15283|0|cmo:103484598|glucose-6-phosphate/phosphate translocator 2, chloroplastic; K15283 solute carrier family 35, member E1 (A)	[GE]	--	Triose-phosphate Transporter family;; EamA-like transporter family;; UAA transporter family	Glucose-6-phosphate/phosphate translocator 2, chloroplastic (Precursor) GN=GPT2 OS=Arabidopsis thaliana (Mouse-ear cress) PE=2 SV=2	G	Carbohydrate transport and metabolism	PREDICTED: glucose-6-phosphate/phosphate translocator 2, chloroplastic [Cucumis melo]
c54860.graph_c0	111	75	102	50	26	66	3.05	2.47	2.85	1.54	0.9	1.47	0.00964952	-1.28516	down	--	--	--	K15032|0|csv:101222366|uncharacterized LOC101222366; K15032 mTERF domain-containing protein, mitochondrial (A)	[KR]	--	mTERF	--	K	Transcription	PREDICTED: uncharacterized protein LOC101222814 [Cucumis sativus]
c49195.graph_c1	233	194	157	705	654	871	9.6	9.81	6.96	32.58	33.38	32.1	2.24181e-14	1.73455	up	--	--	--	--	[T]	Signal transduction mechanisms	BAG domain;; Ubiquitin family	BAG family molecular chaperone regulator 3 GN=BAG3 OS=Arabidopsis thaliana (Mouse-ear cress) PE=1 SV=1	O	Posttranslational modification, protein turnover, chaperones	PREDICTED: BAG family molecular chaperone regulator 3-like [Cucumis melo]
c52368.graph_c0	5	10	13	0	0	0	0.28	0.67	0.79	0	0	0	0.00709747	#NAME?	down	[J]	Translation, ribosomal structure and biogenesis	--	K02940|2.09568e-121|obr:102708643|60S ribosomal protein L9-like; K02940 large subunit ribosomal protein L9e (A)	[J]	Translation, ribosomal structure and biogenesis	Ribosomal protein L6	60S ribosomal protein L9 OS=Oryza sativa subsp. japonica (Rice) PE=2 SV=3	J	Translation, ribosomal structure and biogenesis	PREDICTED: 60S ribosomal protein L9-like [Oryza brachyantha]
c58072.graph_c5	4264	3460	2433	1698	1390	2057	428.39	408.63	266.5	183.3	160.28	172.89	7.51585e-06	-1.18259	down	--	--	--	--	--	--	Pathogenesis-related protein Bet v I family	Major latex protein 149 GN=MLP149 OS=Papaver somniferum (Opium poppy) PE=2 SV=1	S	Function unknown	PREDICTED: MLP-like protein 34 [Cucumis melo]
c56795.graph_c0	19	19	25	0	0	0	0.43	0.5	0.6	0	0	0	1.76607e-06	#NAME?	down	[G]	Carbohydrate transport and metabolism	--	K01187|1.00675e-48|rcu:RCOM_0064930|alpha-amylase, putative (EC:3.2.1.20); K01187 alpha-glucosidase [EC:3.2.1.20] (A)	[G]	Carbohydrate transport and metabolism	Alpha amylase, catalytic domain	--	G	Carbohydrate transport and metabolism	glycoside hydrolase family 13 protein [Dothistroma septosporum NZE10]
c45065.graph_c0	10	16	7	0	0	0	1.01	1.9	0.77	0	0	0	0.00225244	#NAME?	down	[J]	Translation, ribosomal structure and biogenesis	Cellular Component: chloroplast (GO:0009507);; Cellular Component: membrane (GO:0016020);; Cellular Component: cytosolic ribosome (GO:0022626);; Cellular Component: intracellular organelle part (GO:0044446);;	K02940|3.86247e-77|mus:104001009|60S ribosomal protein L9-like; K02940 large subunit ribosomal protein L9e (A)	[J]	Translation, ribosomal structure and biogenesis	Ribosomal protein L6	60S ribosomal protein L9 OS=Oryza sativa subsp. japonica (Rice) PE=2 SV=3	J	Translation, ribosomal structure and biogenesis	PREDICTED: 60S ribosomal protein L9-like [Musa acuminata subsp. malaccensis]
c57880.graph_c2	144	91	116	21	14	45	7.76	5.04	6.81	1.78	1.33	2.55	5.96768e-09	-2.42539	down	--	--	--	--	--	--	CRT-like;; UAA transporter family	--	S	Function unknown	PREDICTED: crt homolog 3 [Cucumis melo]
c48783.graph_c0	14	28	16	0	0	0	1.16	2.73	1.44	0	0	0	0.000107519	#NAME?	down	[J]	Translation, ribosomal structure and biogenesis	--	K02942|4.60788e-19|ccp:CHC_T00004192001|hypothetical protein; K02942 large subunit ribosomal protein LP1 (A)	[J]	Translation, ribosomal structure and biogenesis	60s Acidic ribosomal protein	60S acidic ribosomal protein P1 GN=RPP1A OS=Zea mays (Maize) PE=1 SV=1	J	Translation, ribosomal structure and biogenesis	unnamed protein product [Chondrus crispus]
c55184.graph_c0	137	92	50	39	15	38	5.41	4.88	2.04	1.72	0.7	1.23	0.00948962	-1.81459	down	[E]	Amino acid transport and metabolism	--	K00797|0|cmo:103493919|spermidine synthase 2-like; K00797 spermidine synthase [EC:2.5.1.16] (A)	[E]	Amino acid transport and metabolism	Spermine/spermidine synthase	Spermidine synthase OS=Coffea arabica (Arabian coffee) PE=2 SV=1	E	Amino acid transport and metabolism	PREDICTED: spermidine synthase 2-like isoform X1 [Cucumis melo]
c59783.graph_c0	22	42	44	0	0	0	0.71	1.6	1.52	0	0	0	6.60618e-07	#NAME?	down	[G]	Carbohydrate transport and metabolism	--	--	[G]	Carbohydrate transport and metabolism	Alpha amylase, catalytic domain;; Alpha amylase, C-terminal all-beta domain	--	G	Carbohydrate transport and metabolism	hypothetical protein CHGG_04966 [Chaetomium globosum CBS 148.51]
c46602.graph_c0	301	258	345	97	65	115	10.79	11.21	13.55	3.75	2.59	3.38	1.36203e-07	-1.95787	down	[I]	Lipid transport and metabolism	--	--	[V]	Defense mechanisms	alpha/beta hydrolase fold;; Carboxylesterase family;; Protein of unknown function (DUF2424)	Probable carboxylesterase 6 GN=CXE6 OS=Arabidopsis thaliana (Mouse-ear cress) PE=2 SV=1	V	Defense mechanisms	PREDICTED: probable carboxylesterase 15 [Cucumis melo]
c54307.graph_c1	34	44	37	13	6	7	3.05	4.63	3.6	1.25	0.61	0.52	0.00137672	-2.36716	down	[E]	Amino acid transport and metabolism	--	K01581|2.9332e-109|cmo:103488379|ornithine decarboxylase-like; K01581 ornithine decarboxylase [EC:4.1.1.17] (A)	[E]	Amino acid transport and metabolism	Pyridoxal-dependent decarboxylase, pyridoxal binding domain	Ornithine decarboxylase OS=Datura stramonium (Jimsonweed) PE=2 SV=1	E	Amino acid transport and metabolism	PREDICTED: ornithine decarboxylase-like [Cucumis melo]
c60168.graph_c0	143	161	145	1	0	94	8.37	11.85	9.68	0.04	0	3.26	0.000129114	-2.80442	down	[J]	Translation, ribosomal structure and biogenesis	--	K03231|4.76358e-162|csl:COCSUDRAFT_27513|translation elongation factor; K03231 elongation factor 1-alpha (A)	[J]	Translation, ribosomal structure and biogenesis	Elongation factor Tu C-terminal domain;; Elongation factor Tu domain 2;; Elongation factor Tu GTP binding domain	Elongation factor 1-alpha GN=TEF OS=Euglena gracilis PE=2 SV=1	J	Translation, ribosomal structure and biogenesis	elongation factor-1 alpha, partial [Ophiodiaporthe cyatheae]
c50328.graph_c0	20300	17271	22698	11321	9945	14000	636.38	639	770.61	390.7	357.95	369.75	0.00199491	-1.00069	down	[C]	Energy production and conversion	--	K00026|0|csv:101225691|malate dehydrogenase, glyoxysomal-like; K00026 malate dehydrogenase [EC:1.1.1.37] (A)	[C]	Energy production and conversion	lactate/malate dehydrogenase, alpha/beta C-terminal domain;; lactate/malate dehydrogenase, NAD binding domain	Malate dehydrogenase, glyoxysomal (Precursor) OS=Citrullus lanatus (Watermelon) PE=1 SV=1	C	Energy production and conversion	RecName: Full=Malate dehydrogenase, glyoxysomal; Flags: Precursor [Citrullus lanatus]
c40599.graph_c0	40	34	43	155	179	216	1.83	1.83	2.12	7.5	9.25	8.13	1.13035e-08	2.02344	up	--	--	--	K08360|6.2611e-144|csv:101208884|probable transmembrane ascorbate ferrireductase 3-like; K08360 cytochrome b-561 (A)	[C]	Energy production and conversion	Eukaryotic cytochrome b561	Probable transmembrane ascorbate ferrireductase 3 GN=CYB561C OS=Arabidopsis thaliana (Mouse-ear cress) PE=2 SV=1	C	Energy production and conversion	PREDICTED: probable transmembrane ascorbate ferrireductase 3-like [Cucumis sativus]
c41216.graph_c0	292	418	327	841	935	1134	21.96	34.85	25.24	67.12	76.85	69.39	0.000180046	1.2518	up	[A]	RNA processing and modification	--	K12581|2.31873e-93|cmo:103501738|probable CCR4-associated factor 1 homolog 11; K12581 CCR4-NOT transcription complex subunit 7/8 (A)	[A]	RNA processing and modification	CAF1 family ribonuclease	Probable CCR4-associated factor 1 homolog 11 GN=CAF1-11 OS=Arabidopsis thaliana (Mouse-ear cress) PE=2 SV=1	K	Transcription	PREDICTED: probable CCR4-associated factor 1 homolog 11 [Cucumis melo]
c61169.graph_c0	233	230	244	568	513	712	8.56	9.97	9.62	22	21.24	21.45	4.29245e-06	1.11237	up	[G]	Carbohydrate transport and metabolism	Molecular Function: hydrolase activity, hydrolyzing O-glycosyl compounds (GO:0004553);; Biological Process: organic substance metabolic process (GO:0071704);;	K01183|0|cmo:103487372|chitotriosidase-1-like; K01183 chitinase [EC:3.2.1.14] (A)	[G]	Carbohydrate transport and metabolism	Glycosyl hydrolases family 18	--	G	Carbohydrate transport and metabolism	PREDICTED: chitotriosidase-1-like [Cucumis melo]
c60716.graph_c0	162	126	173	389	306	517	4.83	4.44	5.53	12.2	10.27	12.61	1.85015e-05	1.15311	up	[RTKL]	--	--	K04733|0|cmo:103492191|pto-interacting protein 1; K04733 interleukin-1 receptor-associated kinase 4 [EC:2.7.11.1] (A)	[T]	Signal transduction mechanisms	Protein kinase domain;; Protein tyrosine kinase	Serine/threonine-protein kinase CDL1 {ECO:0000305} OS=Arabidopsis thaliana (Mouse-ear cress) PE=1 SV=1	T	Signal transduction mechanisms	PREDICTED: pto-interacting protein 1 [Cucumis melo]
c42348.graph_c0	485	569	451	38	75	80	25.3	34.98	25.34	2.1	4.43	3.44	1.51714e-12	-3.16873	down	[O]	Posttranslational modification, protein turnover, chaperones	Cellular Component: cytoplasm (GO:0005737);; Biological Process: protein folding (GO:0006457);; Biological Process: response to high light intensity (GO:0009644);; Biological Process: heat acclimation (GO:0010286);; Biological Process: response to endoplasmic reticulum stress (GO:0034976);; Biological Process: response to hydrogen peroxide (GO:0042542);;	K13993|2.25743e-82|cmo:103490772|18.1 kDa class I heat shock protein-like; K13993 HSP20 family protein (A)	[O]	Posttranslational modification, protein turnover, chaperones	Hsp20/alpha crystallin family	18.1 kDa class I heat shock protein GN=HSP18.1 OS=Arabidopsis thaliana (Mouse-ear cress) PE=2 SV=1	O	Posttranslational modification, protein turnover, chaperones	PREDICTED: 18.1 kDa class I heat shock protein-like [Cucumis melo]
c42401.graph_c0	15	25	36	96	107	95	1.25	2.46	3.26	8.59	10.2	6.62	0.00447279	1.74009	up	--	--	--	--	--	--	--	--	S	Function unknown	PREDICTED: uncharacterized protein LOC103488975 [Cucumis melo]
c58906.graph_c0	32	46	49	0	0	0	2.43	4.1	4.02	0	0	0	4.83677e-11	#NAME?	down	[C]	Energy production and conversion	--	K02262|8.21149e-62|bpg:BathyMg00050|cox3; cytochrome c oxidase subunit 3; K02262 cytochrome c oxidase subunit 3 (A)	[C]	Energy production and conversion	Cytochrome c oxidase subunit III	Cytochrome c oxidase subunit 3 GN=COX3 OS=Prototheca wickerhamii PE=3 SV=1	C	Energy production and conversion	cytochrome c oxidase subunit 3 (mitochondrion) [Roya obtusa]
c51923.graph_c0	106	197	144	0	0	0	0.91	1.99	1.31	0	0	0	2.36201e-11	#NAME?	down	--	--	--	--	[T]	Signal transduction mechanisms	--	--	T	Signal transduction mechanisms	--
c60751.graph_c0	426	497	577	7	0	4	28.15	38.66	41.2	0.49	0	0.22	3.60635e-23	-7.4291	down	--	--	--	--	--	--	Late embryogenesis abundant (LEA) group 1	18 kDa seed maturation protein GN=GMPM1 OS=Glycine max (Soybean) PE=2 SV=1	S	Function unknown	PREDICTED: 18 kDa seed maturation protein-like [Cucumis sativus]
c54307.graph_c0	93	82	89	27	22	19	5.05	5.25	5.25	1.62	1.35	0.93	1.81699e-06	-2.12704	down	[E]	Amino acid transport and metabolism	--	K01581|5.36457e-152|cmo:103488379|ornithine decarboxylase-like; K01581 ornithine decarboxylase [EC:4.1.1.17] (A)	[E]	Amino acid transport and metabolism	Pyridoxal-dependent decarboxylase, pyridoxal binding domain;; Pyridoxal-dependent decarboxylase, C-terminal sheet domain	Ornithine decarboxylase GN=ODC OS=Solanum lycopersicum (Tomato) PE=2 SV=2	E	Amino acid transport and metabolism	PREDICTED: ornithine decarboxylase-like [Cucumis melo]
c25348.graph_c0	185	113	160	30	38	48	10.24	7.37	9.56	1.76	2.38	2.19	9.91235e-10	-2.17092	down	[R]	General function prediction only	--	--	--	--	CBS domain	CBS domain-containing protein CBSX1, chloroplastic (Precursor) OS=Arabidopsis thaliana (Mouse-ear cress) PE=1 SV=2	S	Function unknown	PREDICTED: CBS domain-containing protein CBSX2, chloroplastic-like [Cucumis sativus]
c60432.graph_c0	155	123	155	333	334	353	9.26	8.65	9.99	21.13	22.61	17.42	0.00228069	1.04901	up	[S]	Function unknown	--	--	[S]	Function unknown	Cysteine-rich secretory protein family	STS14 protein (Precursor) GN=STS14 OS=Solanum tuberosum (Potato) PE=2 SV=1	S	Function unknown	PREDICTED: STS14 protein [Cucumis melo]
c51471.graph_c0	220	201	149	39	40	53	14.4	15.49	10.54	2.72	2.97	2.87	2.25368e-12	-2.31496	down	--	--	--	--	--	--	--	23 kDa jasmonate-induced protein OS=Hordeum vulgare (Barley) PE=2 SV=1	S	Function unknown	PREDICTED: 23 kDa jasmonate-induced protein-like [Cucumis melo]
c59273.graph_c1	57	126	113	0	0	0	0.78	2.04	1.65	0	0	0	2.40653e-08	#NAME?	down	--	--	--	--	[T]	Signal transduction mechanisms	--	--	--	--	--
c51145.graph_c0	12	8	11	0	0	0	0.46	0.36	0.45	0	0	0	0.00397539	#NAME?	down	--	--	--	--	--	--	Protein of unknown function (DUF642)	--	R	General function prediction only	PREDICTED: uncharacterized protein LOC103330638 [Prunus mume]
c55349.graph_c0	100	65	43	4	3	4	3.15	3.14	1.46	0.13	0.1	0.12	8.15657e-13	-4.40402	down	[Q]	Secondary metabolites biosynthesis, transport and catabolism	--	--	[QI]	--	Cytochrome P450	Cytochrome P450 87A3 GN=OSJNBa0088I22.16 OS=Oryza sativa subsp. japonica (Rice) PE=2 SV=3	Q	Secondary metabolites biosynthesis, transport and catabolism	PREDICTED: cytochrome P450 87A3 isoform X1 [Cucumis melo]
c40459.graph_c0	62	66	80	203	215	313	4.95	7.3	7.1	17.64	18.94	22.06	5.0464e-07	1.56352	up	--	--	--	K09286|9.34553e-58|csv:101227288|dehydration-responsive element-binding protein 3-like; K09286 EREBP-like factor (A)	--	--	AP2 domain	Dehydration-responsive element-binding protein 3 GN=F15N18.180 OS=Arabidopsis thaliana (Mouse-ear cress) PE=2 SV=1	K	Transcription	PREDICTED: dehydration-responsive element-binding protein 3-like [Cucumis sativus]
c59509.graph_c0	15	37	15	0	0	0	0.37	1.08	0.4	0	0	0	0.00408986	#NAME?	down	--	--	--	K13912|1.27785e-16|vcn:VOLCADRAFT_68493|hypothetical protein; K13912 deleted in malignant brain tumors 1 protein (A)	--	--	Scavenger receptor cysteine-rich domain;; CUB domain;; Scavenger receptor cysteine-rich domain	--	R	General function prediction only	hypothetical protein VOLCADRAFT_68493 [Volvox carteri f. nagariensis]
c48096.graph_c0	39	19	27	75	83	119	1.28	0.73	0.95	2.59	3.06	3.19	0.00314664	1.52272	up	--	--	--	--	--	--	Glycosyl hydrolases family 17	Glucan endo-1,3-beta-glucosidase 14 (Precursor) GN=At2g27500 OS=Arabidopsis thaliana (Mouse-ear cress) PE=1 SV=2	R	General function prediction only	hypothetical protein Csa_4G005530 [Cucumis sativus]
c58900.graph_c1	119	97	133	39	60	39	4.18	4.83	5.49	1.64	1.93	1.32	0.000930065	-1.47676	down	[R]	General function prediction only	--	--	[I]	Lipid transport and metabolism	Partial alpha/beta-hydrolase lipase region;; Alpha/beta hydrolase family;; Alpha/beta hydrolase family;; alpha/beta hydrolase fold	Triacylglycerol lipase 2 (Precursor) GN=LIP2 OS=Arabidopsis thaliana (Mouse-ear cress) PE=2 SV=1	I	Lipid transport and metabolism	PREDICTED: triacylglycerol lipase 2 isoform X1 [Cucumis melo]
c62152.graph_c0	6	15	15	0	0	0	0.47	1.38	1.27	0	0	0	0.00116674	#NAME?	down	[TDBLU]	--	--	K00888|1.98304e-07|smo:SELMODRAFT_181608|hypothetical protein; K00888 phosphatidylinositol 4-kinase [EC:2.7.1.67] (A)	[T]	Signal transduction mechanisms	--	Phosphatidylinositol 4-kinase alpha 1 GN=At1g49340 OS=Arabidopsis thaliana (Mouse-ear cress) PE=1 SV=2	T	Signal transduction mechanisms	Phosphatidylinositol 3-/4-kinase, catalytic domain-containing protein [Rozella allomycis CSF55]
c60129.graph_c0	46	79	54	0	0	0	0.93	1.75	1.37	0	0	0	1.87718e-09	#NAME?	down	--	--	--	K06530|4.98386e-98|mis:MICPUN_56571|A2M; alpha-2 macroglobulin family-like protein; K06530 CD109 antigen (A)	[O]	Posttranslational modification, protein turnover, chaperones	A-macroglobulin complement component;; A-macroglobulin receptor;; Alpha-macro-globulin thiol-ester bond-forming region;; Prenyltransferase-like;; Prenyltransferase-like;; Alpha-2-macroglobulin family N-terminal region	--	O	Posttranslational modification, protein turnover, chaperones	alpha-2 macroglobulin family-like protein [Micromonas sp. RCC299]
c25582.graph_c0	105	70	48	203	122	233	3.56	2.8	1.74	7.24	4.65	6.46	0.00409264	1.1195	up	[GC]	--	--	K13691|0|csv:101223124|UDP-glycosyltransferase 74F1-like; K13691 pathogen-inducible salicylic acid glucosyltransferase [EC:2.4.1.-] (A)	[GC]	--	UDP-glucoronosyl and UDP-glucosyl transferase;; Glycosyl transferase family 1;; Glycosyltransferase family 28 C-terminal domain	UDP-glycosyltransferase 74E2 GN=UGT74E2 OS=Arabidopsis thaliana (Mouse-ear cress) PE=1 SV=1	G	Carbohydrate transport and metabolism	PREDICTED: UDP-glycosyltransferase 74F1-like [Cucumis sativus]
c59358.graph_c2	1653	1162	1347	742	590	1027	36.72	30.49	32.01	17.29	14.74	18.61	7.31115e-07	-1.04637	down	[O]	Posttranslational modification, protein turnover, chaperones	--	K04077|0|cmo:103499470|chaperonin CPN60-2, mitochondrial; K04077 chaperonin GroEL (A)	[O]	Posttranslational modification, protein turnover, chaperones	TCP-1/cpn60 chaperonin family	Chaperonin CPN60-2, mitochondrial (Precursor) GN=CPN60-2 OS=Cucurbita maxima (Pumpkin) PE=1 SV=1	O	Posttranslational modification, protein turnover, chaperones	PREDICTED: chaperonin CPN60-2, mitochondrial [Cucumis melo]
c46569.graph_c0	2697	2225	2358	958	938	1327	76.75	74.75	71.87	28.66	30.02	30.86	6.64911e-13	-1.39221	down	--	--	--	K13496|0|cmo:103486530|UDP-glycosyltransferase 73C3-like; K13496 UDP-glucosyl transferase 73C [EC:2.4.1.-] (A)	[GC]	--	UDP-glucoronosyl and UDP-glucosyl transferase	UDP-glycosyltransferase 73C3 GN=UGT73C3 OS=Arabidopsis thaliana (Mouse-ear cress) PE=2 SV=1	G	Carbohydrate transport and metabolism	PREDICTED: UDP-glycosyltransferase 73C2-like isoform X1 [Cucumis melo]
c24797.graph_c0	8	14	9	0	0	0	0.79	1.63	0.97	0	0	0	0.00356987	#NAME?	down	[J]	Translation, ribosomal structure and biogenesis	Cellular Component: intracellular (GO:0005622);;	K02966|1.53475e-56|ppp:PHYPADRAFT_163322|hypothetical protein; K02966 small subunit ribosomal protein S19e (A)	[J]	Translation, ribosomal structure and biogenesis	Ribosomal protein S19e	40S ribosomal protein S19 GN=OSJNBa0032H19.8 OS=Oryza sativa subsp. japonica (Rice) PE=3 SV=1	J	Translation, ribosomal structure and biogenesis	predicted protein [Physcomitrella patens]
c25360.graph_c0	885	773	638	2487	2289	3286	60.48	62.16	47.12	181.11	177.74	186.14	7.55178e-17	1.59923	up	[O]	Posttranslational modification, protein turnover, chaperones	--	--	[O]	Posttranslational modification, protein turnover, chaperones	DnaJ domain	Chaperone protein dnaJ 11, chloroplastic (Precursor) GN=T19K4.170 OS=Arabidopsis thaliana (Mouse-ear cress) PE=1 SV=2	O	Posttranslational modification, protein turnover, chaperones	PREDICTED: chaperone protein dnaJ 11, chloroplastic-like [Cucumis melo]
c60599.graph_c0	579	482	684	25	17	27	17.38	17.07	22	0.79	0.57	0.66	1.88939e-20	-4.90006	down	[E]	Amino acid transport and metabolism	--	K01761|0|cmo:103482860|methionine gamma-lyase-like; K01761 methionine-gamma-lyase [EC:4.4.1.11] (A)	[E]	Amino acid transport and metabolism	Cys/Met metabolism PLP-dependent enzyme;; Aminotransferase class I and II;; Aminotransferase class-V	Methionine gamma-lyase GN=MGL OS=Arabidopsis thaliana (Mouse-ear cress) PE=1 SV=1	E	Amino acid transport and metabolism	PREDICTED: methionine gamma-lyase-like [Cucumis melo]
c49712.graph_c0	43	33	44	4	2	5	1.56	1.42	2.09	0.17	0.08	0.15	1.47143e-06	-3.72056	down	--	--	--	--	--	--	Transferase family	Uncharacterized acetyltransferase At3g50280 GN=At3g50280 OS=Arabidopsis thaliana (Mouse-ear cress) PE=3 SV=1	S	Function unknown	PREDICTED: BAHD acyltransferase DCR-like [Cucumis sativus]
c47353.graph_c0	327	305	378	4575	5422	5852	17.51	19.24	21.8	259.32	328.03	257.99	5.99709e-17	3.7683	up	--	--	--	--	--	--	Hydrophobic seed protein;; Protease inhibitor/seed storage/LTP family;; Probable lipid transfer	Putative lipid-binding protein At4g00165 (Precursor) GN=At4g00165 OS=Arabidopsis thaliana (Mouse-ear cress) PE=2 SV=1	R	General function prediction only	PREDICTED: putative lipid-binding protein At4g00165 [Cucumis melo]
c47728.graph_c0	82	72	25	197	203	280	3.87	3.98	1.27	9.75	10.83	10.84	1.68901e-07	1.74344	up	--	--	--	K11273|1.75292e-138|cmo:103500582|ATP-dependent RNA helicase chl1; K11273 chromosome transmission fidelity protein 1 [EC:3.6.4.13] (A)	--	--	--	--	S	Function unknown	PREDICTED: LOW QUALITY PROTEIN: ATP-dependent RNA helicase chl1 [Cucumis melo]
c35387.graph_c0	12	37	27	0	0	0	0.46	1.66	1.1	0	0	0	0.000550006	#NAME?	down	--	--	--	--	[T]	Signal transduction mechanisms	Protein tyrosine kinase	--	T	Signal transduction mechanisms	putative serine/threonine protein kinase, partial [Olea europaea]
c61661.graph_c0	24	31	25	0	0	0	0.75	1.14	0.83	0	0	0	3.1117e-08	#NAME?	down	[G]	Carbohydrate transport and metabolism	Cellular Component: phosphopyruvate hydratase complex (GO:0000015);; Molecular Function: magnesium ion binding (GO:0000287);; Molecular Function: phosphopyruvate hydratase activity (GO:0004634);; Biological Process: glycolytic process (GO:0006096);;	K01689|0|mus:103985804|enolase-like; K01689 enolase [EC:4.2.1.11] (A)	[G]	Carbohydrate transport and metabolism	Enolase, C-terminal TIM barrel domain;; Enolase, N-terminal domain;; Methylaspartate ammonia-lyase C-terminus	Enolase 2 GN=ENO2 OS=Zea mays (Maize) PE=2 SV=1	G	Carbohydrate transport and metabolism	PREDICTED: enolase-like [Musa acuminata subsp. malaccensis]
c56395.graph_c1	2466	1725	1955	1249	815	1541	98.17	81.55	84.07	52.94	36.76	50.58	1.74624e-06	-1.00108	down	[E]	Amino acid transport and metabolism	--	K00145|1.48603e-84|cmo:103498413|probable N-acetyl-gamma-glutamyl-phosphate reductase, chloroplastic; K00145 N-acetyl-gamma-glutamyl-phosphate reductase [EC:1.2.1.38] (A)	[E]	Amino acid transport and metabolism	Semialdehyde dehydrogenase, dimerisation domain	Probable N-acetyl-gamma-glutamyl-phosphate reductase, chloroplastic (Precursor) GN=At2g19940 OS=Arabidopsis thaliana (Mouse-ear cress) PE=1 SV=2	E	Amino acid transport and metabolism	PREDICTED: probable N-acetyl-gamma-glutamyl-phosphate reductase, chloroplastic [Cucumis melo]
c54131.graph_c1	18	9	4	41	32	68	3.82	2.23	0.95	9.71	8	12.55	0.009463	2.00874	up	--	--	--	--	--	--	--	--	--	--	hypothetical protein Csa_3G119700 [Cucumis sativus]
c54717.graph_c0	794	579	598	262	157	252	39.95	35.48	32.32	14.46	9.53	10.96	2.86559e-15	-1.76562	down	[R]	General function prediction only	--	K01183|0|csv:101215573|basic endochitinase A-like; K01183 chitinase [EC:3.2.1.14] (A)	[R]	General function prediction only	Chitinase class I;; Chitin recognition protein	Endochitinase (Precursor) OS=Pisum sativum (Garden pea) PE=2 SV=1	G	Carbohydrate transport and metabolism	PREDICTED: basic endochitinase A-like [Cucumis sativus]
c54518.graph_c0	11	10	7	0	0	0	1	1.06	0.69	0	0	0	0.00817236	#NAME?	down	[F]	Nucleotide transport and metabolism	--	K00940|7.18405e-64|vcn:VOLCADRAFT_81768|fap103A; nucleoside diphosphate kinase; K00940 nucleoside-diphosphate kinase [EC:2.7.4.6] (A)	[F]	Nucleotide transport and metabolism	Nucleoside diphosphate kinase	Nucleoside diphosphate kinase 4, chloroplastic (Precursor) GN=NDK4 OS=Spinacia oleracea (Spinach) PE=1 SV=1	F	Nucleotide transport and metabolism	Putative nucleoside diphosphate kinase [Podospora anserina S mat+]
c58026.graph_c0	32	38	27	0	0	15	1.34	1.92	1.26	0	0	0.49	0.000524487	-3.25767	down	[J]	Translation, ribosomal structure and biogenesis	--	K02925|0|atr:s00060p00174830|AMTR_s00060p00174830; hypothetical protein; K02925 large subunit ribosomal protein L3e (A)	[J]	Translation, ribosomal structure and biogenesis	Ribosomal protein L3	60S ribosomal protein L3 GN=RPL3 OS=Oryza sativa subsp. japonica (Rice) PE=2 SV=2	J	Translation, ribosomal structure and biogenesis	hypothetical protein GLOINDRAFT_86003 [Rhizophagus irregularis DAOM 181602]
c41885.graph_c0	43	34	38	127	85	171	3.99	3.71	3.84	12.68	9.03	13.34	0.000353184	1.48507	up	--	--	Biological Process: cellular component organization (GO:0016043);; Biological Process: single-organism cellular process (GO:0044763);;	--	--	--	P21-Rho-binding domain	CRIB domain-containing protein RIC4 GN=RIC4 OS=Arabidopsis thaliana (Mouse-ear cress) PE=1 SV=1	R	General function prediction only	PREDICTED: CRIB domain-containing protein RIC4 isoform X1 [Cucumis melo]
c25625.graph_c0	166	143	231	771	786	1000	8.7	8.83	13.04	42.82	46.61	43.19	1.33545e-16	2.01567	up	--	--	--	--	--	--	--	--	S	Function unknown	PREDICTED: uncharacterized protein LOC103493778 [Cucumis melo]
c56834.graph_c1	5	11	16	0	0	0	0.28	0.74	0.98	0	0	0	0.006627	#NAME?	down	--	--	--	--	--	--	Glycosyl hydrolases family 17;; X8 domain	Glucan endo-1,3-beta-glucosidase 12 (Precursor) GN=At4g29360 OS=Arabidopsis thaliana (Mouse-ear cress) PE=1 SV=1	R	General function prediction only	PREDICTED: glucan endo-1,3-beta-glucosidase 11-like [Musa acuminata subsp. malaccensis]
c59620.graph_c3	238	135	141	39	57	76	6.48	4.35	4.13	1.14	1.72	1.7	1.71313e-07	-1.75369	down	[L]	Replication, recombination and repair	--	K02685|0|cmo:103498852|probable DNA primase large subunit; K02685 DNA primase large subunit [EC:2.7.7.-] (A)	[L]	Replication, recombination and repair	Eukaryotic and archaeal DNA primase, large subunit	Probable DNA primase large subunit GN=At1g67320 OS=Arabidopsis thaliana (Mouse-ear cress) PE=2 SV=2	L	Replication, recombination and repair	hypothetical protein Csa_6G094750 [Cucumis sativus]
c25159.graph_c0	13	14	11	0	0	0	0.76	0.97	0.7	0	0	0	0.000706735	#NAME?	down	[O]	Posttranslational modification, protein turnover, chaperones	--	K00799|5.1339e-94|sot:102583107|glutathione S-transferase-like; K00799 glutathione S-transferase [EC:2.5.1.18] (A)	[O]	Posttranslational modification, protein turnover, chaperones	Glutathione S-transferase, N-terminal domain;; Glutathione S-transferase, N-terminal domain;; Glutathione S-transferase, C-terminal domain;; Glutathione S-transferase, N-terminal domain;; Glutathione S-transferase, C-terminal domain	Glutathione S-transferase OS=Hyoscyamus muticus (Egyptian henbane) PE=1 SV=1	O	Posttranslational modification, protein turnover, chaperones	RecName: Full=Glutathione S-transferase; AltName: Full=25 kDa auxin-binding protein; AltName: Full=GST class-phi [Hyoscyamus muticus]
c39181.graph_c0	12	16	13	0	0	0	0.96	1.5	1.12	0	0	0	0.00032735	#NAME?	down	--	--	--	K18635|2.36448e-25|sot:102587138|protein SPIRAL1-like 1-like; K18635 protein SPIRAL1 and related proteins (A)	--	--	--	Protein SPIRAL1-like 2 GN=SP1L2 OS=Arabidopsis thaliana (Mouse-ear cress) PE=2 SV=1	S	Function unknown	PREDICTED: protein SPIRAL1-like 1 [Solanum lycopersicum]
c48964.graph_c0	18	63	45	0	0	0	0.58	2.39	1.55	0	0	0	0.000315914	#NAME?	down	--	--	--	--	[T]	Signal transduction mechanisms	--	--	T	Signal transduction mechanisms	--
c47874.graph_c0	96	66	83	154	190	230	6.43	5.52	6.15	12.13	14.57	12.98	0.0089343	1.03848	up	--	--	--	--	--	--	--	--	S	Function unknown	PREDICTED: uncharacterized protein LOC103484500 [Cucumis melo]
c42068.graph_c0	236	199	305	23	30	39	23.94	23.7	33.71	2.52	3.49	3.32	4.89235e-08	-3.23562	down	--	--	Biological Process: very long-chain fatty acid metabolic process (GO:0000038);; Biological Process: MAPK cascade (GO:0000165);; Molecular Function: protein binding (GO:0005515);; Cellular Component: nuclear envelope (GO:0005635);; Cellular Component: endoplasmic reticulum (GO:0005783);; Cellular Component: plasma membrane (GO:0005886);; Biological Process: protein targeting to membrane (GO:000661…	--	[V]	Defense mechanisms	Inhibitor of apoptosis-promoting Bax1	Bax inhibitor 1 GN=BI-1 OS=Arabidopsis thaliana (Mouse-ear cress) PE=1 SV=1	T	Signal transduction mechanisms	PREDICTED: bax inhibitor 1-like [Cucumis sativus]
c61077.graph_c0	2226	1727	1706	1072	843	1366	80.23	73.41	65.98	40.71	34.23	40.36	1.25253e-06	-1.00728	down	--	--	Cellular Component: membrane (GO:0016020);; Molecular Function: oxidoreductase activity (GO:0016491);; Biological Process: metal ion transport (GO:0030001);; Molecular Function: metal ion transmembrane transporter activity (GO:0046873);; Biological Process: transmembrane transport (GO:0055085);;	K14709|8.42469e-180|cmo:103502480|zinc transporter 5-like; K14709 solute carrier family 39 (zinc transporter), member 1/2/3 (A)	[P]	Inorganic ion transport and metabolism	ZIP Zinc transporter	Zinc transporter 5 (Precursor) GN=ZIP5 OS=Arabidopsis thaliana (Mouse-ear cress) PE=2 SV=1	P	Inorganic ion transport and metabolism	PREDICTED: zinc transporter 5-like [Cucumis melo]
c25287.graph_c0	238	244	353	654	723	903	5.78	7	9.18	16.69	19.74	17.91	0.000278675	1.21359	up	--	--	--	--	[GM]	--	galactosyl transferase GMA12/MNN10 family	Galactomannan galactosyltransferase 1 GN=GMGT1 OS=Cyamopsis tetragonoloba (Guar) PE=1 SV=1	M	Cell wall/membrane/envelope biogenesis	PREDICTED: galactomannan galactosyltransferase 1-like [Cucumis melo]
c39633.graph_c0	134	77	111	56	31	78	6.72	4.55	5.99	2.97	1.76	3.22	0.0098823	-1.21766	down	[R]	General function prediction only	--	--	[R]	General function prediction only	RNA recognition motif. (a.k.a. RRM, RBD, or RNP domain);; RNA recognition motif (a.k.a. RRM, RBD, or RNP domain);; RNA recognition motif. (a.k.a. RRM, RBD, or RNP domain);; Zinc knuckle	31 kDa ribonucleoprotein, chloroplastic (Precursor) GN=F22K18.30 OS=Arabidopsis thaliana (Mouse-ear cress) PE=1 SV=1	A	RNA processing and modification	PREDICTED: protein gar2 [Cucumis melo]
c54887.graph_c1	1655	1252	1642	686	575	803	132.77	118.12	142.8	58.98	52.68	53.64	5.08545e-09	-1.35523	down	--	--	--	K08770|2.70728e-116|pvu:PHAVU_002G048800g|hypothetical protein; K08770 ubiquitin C (A)	[OR]	--	Ubiquitin family;; Ubiquitin-2 like Rad60 SUMO-like;; Ubiquitin-like domain;; Telomere stability and silencing;; Ubiquitin-2 like Rad60 SUMO-like;; DUF2407 ubiquitin-like domain;; RNA methyltransferase	NEDD8-like protein RUB2 (Precursor) GN=T20F21.24 OS=Arabidopsis thaliana (Mouse-ear cress) PE=1 SV=3	O	Posttranslational modification, protein turnover, chaperones	ubiquitin [Arabidopsis thaliana]
c58945.graph_c0	14	31	26	0	0	0	0.52	1.39	1.03	0	0	0	2.02616e-05	#NAME?	down	--	--	--	--	--	--	Starch binding domain	--	R	General function prediction only	PREDICTED: uncharacterized protein LOC104601244 isoform X2 [Nelumbo nucifera]
c55391.graph_c0	12	25	33	0	0	0	0.92	2.24	2.73	0	0	0	0.000206743	#NAME?	down	[J]	Translation, ribosomal structure and biogenesis	--	K02981|7.30888e-116|ppp:PHYPADRAFT_196764|hypothetical protein; K02981 small subunit ribosomal protein S2e (A)	[J]	Translation, ribosomal structure and biogenesis	Ribosomal protein S5, N-terminal domain;; Ribosomal protein S5, C-terminal domain	40S ribosomal protein S2-2 GN=At1g58684 OS=Arabidopsis thaliana (Mouse-ear cress) PE=2 SV=1	J	Translation, ribosomal structure and biogenesis	predicted protein [Physcomitrella patens]
c36382.graph_c0	244	128	120	664	495	855	7.21	4.47	3.8	20.67	16.46	20.68	4.55263e-15	1.84872	up	--	--	--	--	--	--	Agglutinin;; Aerolysin toxin	--	S	Function unknown	PREDICTED: uncharacterized protein LOC101208463 [Cucumis sativus]
c55995.graph_c0	9	10	14	0	0	0	0.88	1.15	1.5	0	0	0	0.00222304	#NAME?	down	--	--	--	--	--	--	--	--	O	Posttranslational modification, protein turnover, chaperones	--
c55943.graph_c1	12	19	14	0	0	0	1.63	3.02	2.09	0	0	0	0.000124114	#NAME?	down	[J]	Translation, ribosomal structure and biogenesis	--	K02978|7.81283e-39|csv:101206136|40S ribosomal protein S27-2-like; K02978 small subunit ribosomal protein S27e (A)	[J]	Translation, ribosomal structure and biogenesis	Ribosomal protein S27	40S ribosomal protein S27-2 OS=Arabidopsis thaliana (Mouse-ear cress) PE=2 SV=2	J	Translation, ribosomal structure and biogenesis	probable 40S ribosomal protein S27 [Piriformospora indica DSM 11827]
c37992.graph_c0	14	19	15	0	0	0	0.8	1.28	0.92	0	0	0	6.20296e-05	#NAME?	down	--	--	--	--	--	--	Development and cell death domain	B2 protein OS=Daucus carota (Wild carrot) PE=2 SV=1	S	Function unknown	PREDICTED: B2 protein-like [Phoenix dactylifera]
c56821.graph_c0	916	651	655	375	290	460	48.61	41.43	36.79	20.55	19.09	20.03	9.80157e-08	-1.19211	down	[S]	Function unknown	--	K13989|7.73599e-71|csv:101231319|derlin-1.1-like; K13989 Derlin-2/3 (A)	[S]	Function unknown	Der1-like family;; Der1-like family	Derlin-1 GN=DER1 OS=Arabidopsis thaliana (Mouse-ear cress) PE=2 SV=1	S	Function unknown	PREDICTED: derlin-1.1-like isoform 3 [Cucumis sativus]
c41795.graph_c0	11	8	7	48	44	70	0.62	0.53	0.42	2.85	2.79	3.24	0.000284181	2.43016	up	--	--	--	--	--	--	AP2 domain	Ethylene-responsive transcription factor ERF109 GN=ERF109 OS=Arabidopsis thaliana (Mouse-ear cress) PE=1 SV=1	K	Transcription	PREDICTED: ethylene-responsive transcription factor ERF109 [Cucumis melo]
c56272.graph_c0	1294	980	987	609	483	769	30.44	27.22	24.85	15.04	12.76	14.75	2.11367e-06	-1.02664	down	[O]	Posttranslational modification, protein turnover, chaperones	--	--	--	--	Peptidase family M48	--	R	General function prediction only	PREDICTED: protease HtpX homolog 1-like [Cucumis sativus]
c52040.graph_c0	6	18	13	0	0	0	0.59	1.33	0.63	0	0	0	0.00356987	#NAME?	down	--	--	--	--	--	--	--	--	S	Function unknown	PREDICTED: uncharacterized protein LOC105037154 [Elaeis guineensis]
c60634.graph_c0	209	162	194	446	384	573	7.16	6.55	7.13	16.1	14.82	16.08	3.66298e-05	1.09103	up	[O]	Posttranslational modification, protein turnover, chaperones	--	--	--	--	U-box domain	E3 ubiquitin-protein ligase PUB23 GN=PUB23 OS=Arabidopsis thaliana (Mouse-ear cress) PE=1 SV=1	O	Posttranslational modification, protein turnover, chaperones	PREDICTED: E3 ubiquitin-protein ligase PUB23-like [Cucumis melo]
c54962.graph_c0	17	16	14	0	4	0	1.16	1.7	1.03	0	0.31	0	0.00682339	-3.43888	down	--	--	--	--	--	--	Terpene synthase family, metal binding domain	(+)-gamma-cadinene synthase OS=Cucumis melo (Muskmelon) PE=1 SV=1	S	Function unknown	(+)-gamma-cadinene synthase [Cucumis melo]
c59313.graph_c2	794	781	1028	151	119	170	24.88	27.92	32.2	8.09	9.9	8.04	2.41602e-08	-2.80542	down	--	--	--	--	[R]	General function prediction only	Reverse transcriptase (RNA-dependent DNA polymerase);; gag-polypeptide of LTR copia-type;; Integrase core domain;; GAG-pre-integrase domain;; Retrotransposon gag protein;; Cyclin, C-terminal domain	Endonuclease OS=Nicotiana tabacum (Common tobacco) PE=2 SV=1	R	General function prediction only	putative retroelement pol polyprotein [Arabidopsis thaliana]
c49470.graph_c0	14	25	18	0	0	0	1.67	3.5	2.35	0	0	0	6.68187e-06	#NAME?	down	[J]	Translation, ribosomal structure and biogenesis	--	K02947|5.7627e-48|ppp:PHYPADRAFT_176644|hypothetical protein; K02947 small subunit ribosomal protein S10e (A)	[J]	Translation, ribosomal structure and biogenesis	Plectin/S10 domain	40S ribosomal protein S10-1 GN=RPS10A OS=Arabidopsis thaliana (Mouse-ear cress) PE=2 SV=1	J	Translation, ribosomal structure and biogenesis	40S ribosomal protein S10 [Phytophthora infestans T30-4]
c54485.graph_c0	20	32	17	0	0	0	1.59	2.99	1.47	0	0	0	4.88713e-06	#NAME?	down	--	--	--	--	--	--	Trypsin and protease inhibitor	Trypsin/chymotrypsin inhibitor OS=Alocasia macrorrhizos (Giant taro) PE=1 SV=1	R	General function prediction only	Alpha-amylase/subtilisin inhibitor [Medicago truncatula]
c66276.graph_c0	10	12	6	0	0	0	0.72	1.01	0.46	0	0	0	0.00794385	#NAME?	down	--	--	--	--	--	--	Cystatin domain	--	O	Posttranslational modification, protein turnover, chaperones	BnaA09g19480D [Brassica napus]
c52594.graph_c0	552	458	385	212	176	260	12.25	12	9.14	4.93	4.38	4.71	9.80157e-08	-1.31678	down	--	--	--	--	[S]	Function unknown	Mini-chromosome maintenance replisome factor;; Putative alanine racemase	Mini-chromosome maintenance complex-binding protein GN=ETG1 OS=Arabidopsis thaliana (Mouse-ear cress) PE=1 SV=1	S	Function unknown	PREDICTED: mini-chromosome maintenance complex-binding protein [Cucumis melo]
c25446.graph_c0	56	45	25	132	100	148	3.01	2.85	1.45	7.52	6.08	6.56	0.00144654	1.4016	up	--	--	--	K14488|1.8764e-54|csv:101212655|auxin-induced protein X10A-like; K14488 SAUR family protein (A)	--	--	Auxin responsive protein	Auxin-induced protein X10A OS=Glycine max (Soybean) PE=2 SV=1	S	Function unknown	PREDICTED: auxin-induced protein X10A-like [Cucumis sativus]
c57897.graph_c0	3735	3016	3350	8077	6891	10555	185.68	177.02	182.52	427.99	398.97	435.96	2.40798e-08	1.11272	up	--	--	--	--	[I]	Lipid transport and metabolism	GDSL-like Lipase/Acylhydrolase;; GDSL-like Lipase/Acylhydrolase family	GDSL esterase/lipase CPRD49 (Precursor) GN=CPRD49 OS=Arabidopsis thaliana (Mouse-ear cress) PE=2 SV=1	I	Lipid transport and metabolism	PREDICTED: GDSL esterase/lipase At2g38180-like [Cucumis melo]
c57042.graph_c0	79	108	85	0	0	0	6.62	10.65	7.73	0	0	0	1.45902e-17	#NAME?	down	[C]	Energy production and conversion	--	--	[C]	Energy production and conversion	ATP synthase A chain	--	C	Energy production and conversion	ATP synthase subunit 6 (mitochondrion) [Candida maltosa]
c59343.graph_c1	143	78	74	291	179	391	5.21	3.33	2.88	11.32	7.38	11.75	1.66903e-05	1.33267	up	--	--	--	--	--	--	Protein tyrosine kinase;; Protein kinase domain	Probable LRR receptor-like serine/threonine-protein kinase At2g02780 (Precursor) GN=At2g02780 OS=Arabidopsis thaliana (Mouse-ear cress) PE=2 SV=1	T	Signal transduction mechanisms	PREDICTED: probable LRR receptor-like serine/threonine-protein kinase At1g14390-like [Cucumis sativus]
c46844.graph_c0	47	40	43	7	9	21	3.39	3.39	3.35	0.54	0.74	1.26	0.00358628	-2.10278	down	--	--	--	--	[O]	Posttranslational modification, protein turnover, chaperones	Domain associated at C-terminal with AAA	--	O	Posttranslational modification, protein turnover, chaperones	PREDICTED: ATP-dependent zinc metalloprotease FtsH-like [Cucumis sativus]
c40065.graph_c0	168	125	106	47	55	47	7.58	6.65	5.14	2.24	2.8	1.74	1.83498e-05	-1.56036	down	--	--	--	K00430|0|cmo:103495496|peroxidase P7-like; K00430 peroxidase [EC:1.11.1.7] (A)	--	--	Peroxidase	Peroxidase 4 {ECO:0000250|UniProtKB:Q42578} (Precursor) OS=Vitis vinifera (Grape) PE=1 SV=1	R	General function prediction only	PREDICTED: peroxidase P7-like [Cucumis melo]
c35248.graph_c0	102	106	112	235	233	320	4.04	4.88	4.74	9.73	10.35	10.35	0.00092399	1.06581	up	--	--	Cellular Component: extracellular region (GO:0005576);; Cellular Component: plant-type cell wall (GO:0009505);; Biological Process: response to gibberellin (GO:0009739);; Biological Process: unidimensional cell growth (GO:0009826);; Biological Process: plant-type cell wall loosening (GO:0009828);; Biological Process: regulation of stomatal movement (GO:0010119);; Cellular Component: membrane (GO:…	--	--	--	Rare lipoprotein A (RlpA)-like double-psi beta-barrel;; Pollen allergen	Expansin-A1 (Precursor) GN=F10D13_18 OS=Arabidopsis thaliana (Mouse-ear cress) PE=2 SV=1	R	General function prediction only	PREDICTED: expansin-A1-like [Cucumis sativus]
c40884.graph_c0	304	201	247	144	85	192	7.02	5.48	6.1	3.49	2.2	3.61	0.0009695	-1.08493	down	[F]	Nucleotide transport and metabolism	--	K01951|0|csv:101217911|GMP synthase [glutamine-hydrolyzing]-like; K01951 GMP synthase (glutamine-hydrolysing) [EC:6.3.5.2] (A)	[F]	Nucleotide transport and metabolism	GMP synthase C terminal domain;; Glutamine amidotransferase class-I;; Peptidase C26;; NAD synthase;; Asparagine synthase;; tRNA methyl transferase	--	F	Nucleotide transport and metabolism	PREDICTED: GMP synthase [glutamine-hydrolyzing]-like [Cucumis sativus]
c53563.graph_c0	94	64	56	437	310	574	5.37	4.1	3.6	25.46	18.16	25.68	1.31707e-19	2.40981	up	--	--	--	--	--	--	Polyphenol oxidase middle domain;; Common central domain of tyrosinase;; Protein of unknown function (DUF_B2219)	Polyphenol oxidase, chloroplastic (Precursor) OS=Malus domestica (Apple) PE=2 SV=1	S	Function unknown	PREDICTED: polyphenol oxidase, chloroplastic-like [Cucumis sativus]
c26017.graph_c0	80	41	46	187	172	207	2.48	1.5	1.53	6.11	6.01	5.26	1.22054e-05	1.6093	up	--	--	--	--	--	--	--	--	S	Function unknown	PREDICTED: uncharacterized protein LOC101220892 [Cucumis sativus]
c57118.graph_c2	1649	1318	1511	781	588	1003	45.44	42.88	44.97	22.48	17.93	22.26	2.90477e-08	-1.15255	down	[L]	Replication, recombination and repair	--	K15336|0|cmo:103488282|tRNA (cytosine(38)-C(5))-methyltransferase; K15336 tRNA (cytosine38-C5)-methyltransferase [EC:2.1.1.204] (A)	[K]	Transcription	C-5 cytosine-specific DNA methylase;; Ras family;; C-5 cytosine-specific DNA methylase	GTP-binding nuclear protein Ran1A (Fragment) GN=RAN1A OS=Lotus japonicus (Lotus corniculatus var. japonicus) PE=2 SV=1	K	Transcription	PREDICTED: tRNA (cytosine(38)-C(5))-methyltransferase isoform X1 [Cucumis melo]
c60738.graph_c0	620	719	733	235	274	289	34.59	47.25	44.07	13.91	17.31	13.31	0.000148974	-1.58845	down	--	--	--		--	--	Auxin responsive protein	Auxin-induced protein 17 OS=Glycine max (Soybean)	S	Function unknown	PREDICTED: auxin-induced protein 17-like [Cucumis sativus]
c59192.graph_c0	4	11	4	106	56	123	0.12	0.4	0.13	3.4	1.92	3.07	2.81534e-12	3.58059	up	--	--	--	--	[R]	General function prediction only	gag-polypeptide of LTR copia-type;; Integrase core domain	Endonuclease OS=Nicotiana tabacum (Common tobacco) PE=2 SV=1	S	Function unknown	PREDICTED: uncharacterized protein LOC101230271 [Cucumis sativus]
c48010.graph_c0	16	21	15	0	0	0	2.27	3.49	2.34	0	0	0	2.38178e-05	#NAME?	down	[C]	Energy production and conversion	--	K03880|7.13018e-10|ota:OstapMp16|nad3, ndhC; nad3/ndhC; K03880 NADH-ubiquinone oxidoreductase chain 3 [EC:1.6.5.3] (A)	[C]	Energy production and conversion	NADH-ubiquinone/plastoquinone oxidoreductase, chain 3	NADH-ubiquinone oxidoreductase chain 3 GN=NAD3 OS=Porphyra purpurea (Red seaweed) PE=3 SV=1	C	Energy production and conversion	NADH dehydrogenase subunit 3 [Rhizopus oryzae]
c57127.graph_c0	99	61	119	251	209	347	5.49	3.99	7.11	14.77	13.13	15.88	2.67081e-05	1.29504	up	[M]	Cell wall/membrane/envelope biogenesis	--	--	--	--	Glycosyl transferase family 8	Probable galacturonosyltransferase-like 2 GN=GATL2 OS=Arabidopsis thaliana (Mouse-ear cress) PE=2 SV=1	G	Carbohydrate transport and metabolism	PREDICTED: probable galacturonosyltransferase-like 1 [Cucumis melo]
c48201.graph_c3	70	51	60	140	159	184	8.55	7.09	8.23	18.26	22.1	18.94	0.00238505	1.22965	up	--	--	--	--	--	--	--	--	O	Posttranslational modification, protein turnover, chaperones	PREDICTED: uncharacterized protein LOC101230027 [Cucumis sativus]
c53620.graph_c0	31	64	50	0	0	0	1.35	3.29	2.35	0	0	0	2.47663e-07	#NAME?	down	--	--	--	K05863|2.65248e-122|sot:102594983|ADP,ATP carrier protein 3, mitochondrial-like; K05863 solute carrier family 25 (mitochondrial adenine nucleotide translocator), member 4/5/6/31 (A)	[C]	Energy production and conversion	Mitochondrial carrier protein	ADP,ATP carrier protein GN=ABT OS=Chlamydomonas reinhardtii (Chlamydomonas smithii) PE=1 SV=1	C	Energy production and conversion	unknown [Lotus japonicus]
c25547.graph_c0	246	190	135	53	34	84	16.48	14.98	9.77	3.78	2.59	4.66	2.93449e-09	-1.9921	down	--	--	--	K17609|3.75275e-83|cmo:103498642|PDI3; probable nucleoredoxin 1; K17609 nucleoredoxin [EC:1.8.1.8] (A)	[R]	General function prediction only	Thioredoxin-like;; C1-like domain;; C1 domain	Probable nucleoredoxin 1-1 OS=Oryza sativa subsp. japonica (Rice) PE=2 SV=1	O	Posttranslational modification, protein turnover, chaperones	PREDICTED: probable nucleoredoxin 1 [Cucumis melo]
c59237.graph_c2	168	144	160	338	361	467	6.22	6.28	6.35	13.22	15.05	14.16	0.000113506	1.09237	up	--	--	--	--	--	--	Plant invertase/pectin methylesterase inhibitor	21 kDa protein (Precursor) OS=Daucus carota (Wild carrot) PE=2 SV=1	R	General function prediction only	hypothetical protein Csa_1G597770 [Cucumis sativus]
c52829.graph_c1	38	16	10	78	99	111	1.43	0.71	0.4	3.1	4.2	3.42	8.98986e-05	2.07277	up	--	--	--	--	--	--	--	--	S	Function unknown	PREDICTED: trichohyalin [Cucumis melo]
c59654.graph_c0	9759	7243	9691	4832	4199	6607	235.1	207.79	243.54	131.98	123.11	142.75	2.64871e-05	-1.00027	down	[H]	Coenzyme transport and metabolism	--	K01845|0|csv:101227942|glutamate-1-semialdehyde 2,1-aminomutase, chloroplastic-like; K01845 glutamate-1-semialdehyde 2,1-aminomutase [EC:5.4.3.8] (A)	[E]	Amino acid transport and metabolism	Aminotransferase class-III;; Isochorismatase family	Glutamate-1-semialdehyde 2,1-aminomutase, chloroplastic (Precursor) GN=GSA OS=Brassica napus (Rape) PE=2 SV=1	H	Coenzyme transport and metabolism	PREDICTED: glutamate-1-semialdehyde 2,1-aminomutase, chloroplastic-like [Cucumis sativus]
c46445.graph_c0	496	350	430	204	192	263	13.02	10.8	11.94	5.96	5.67	5.63	6.27705e-06	-1.15745	down	[G]	Carbohydrate transport and metabolism	--	K01193|0|csv:101209367|beta-fructofuranosidase, insoluble isoenzyme CWINV1-like; K01193 beta-fructofuranosidase [EC:3.2.1.26] (A)	[G]	Carbohydrate transport and metabolism	Glycosyl hydrolases family 32 N-terminal domain;; Glycosyl hydrolases family 32 C terminal	Beta-fructofuranosidase, insoluble isoenzyme CWINV1 (Precursor) GN=MMM17.26 OS=Arabidopsis thaliana (Mouse-ear cress) PE=1 SV=1	G	Carbohydrate transport and metabolism	hypothetical protein Csa_7G450770 [Cucumis sativus]
c48752.graph_c0	2941	2200	2489	1415	1150	1821	202.71	180.59	186.04	103.47	92.76	102.79	5.81421e-07	-1.02005	down	[O]	Posttranslational modification, protein turnover, chaperones	--	K03687|3.88828e-127|cmo:103495867|grpE protein homolog, mitochondrial; K03687 molecular chaperone GrpE (A)	[O]	Posttranslational modification, protein turnover, chaperones	GrpE	--	O	Posttranslational modification, protein turnover, chaperones	PREDICTED: grpE protein homolog, mitochondrial [Cucumis melo]
c60791.graph_c0	86	110	142	274	247	368	5.14	7.74	9.15	17.39	16.72	18.16	0.000117825	1.12745	up	--	--	--	--	--	--	--	--	--	--	PREDICTED: uncharacterized protein LOC103488331 [Cucumis melo]
c57794.graph_c0	541	332	214	1112	829	1540	20.53	14.96	8.71	44.69	35.64	48.34	2.7011e-12	1.48512	up	--	--	--	K08241|0|cmo:103485074|salicylate carboxymethyltransferase-like; K08241 jasmonate O-methyltransferase [EC:2.1.1.141] (A)	--	--	SAM dependent carboxyl methyltransferase	Salicylate carboxymethyltransferase GN=SAMT OS=Clarkia breweri (Fairy fans) PE=1 SV=1	R	General function prediction only	PREDICTED: salicylate carboxymethyltransferase-like [Cucumis melo]
c61298.graph_c0	47	49	35	95	107	154	2.99	3.67	2.4	6.42	7.72	8.1	0.00781944	1.21526	up	--	--	--	--	--	--	Protein of unknown function (DUF740)	UPF0503 protein At3g09070, chloroplastic (Precursor) GN=At3g09070 OS=Arabidopsis thaliana (Mouse-ear cress) PE=1 SV=1	S	Function unknown	PREDICTED: UPF0503 protein At3g09070, chloroplastic-like [Cucumis sativus]
c53096.graph_c0	161	119	78	251	238	347	10.88	9.52	5.88	18.1	18.52	19.18	0.00219919	1.03441	up	--	--	--	K05759|6.35623e-53|csv:101218089|profilin-like; K05759 profilin (A)	[Z]	Cytoskeleton	Profilin	Profilin OS=Pyrus communis (Pear) PE=1 SV=1	Z	Cytoskeleton	PREDICTED: profilin-like [Cucumis sativus]
c60642.graph_c0	1237	860	711	3057	2226	4048	32.73	26.87	20.14	85.02	66.24	87.5	2.0807e-15	1.51823	up	[E]	Amino acid transport and metabolism	--	K16298|0|csv:101220848|serine carboxypeptidase-like 48-like; K16298 serine carboxypeptidase-like clade IV [EC:3.4.16.-] (A)	[OE]	--	Serine carboxypeptidase	Serine carboxypeptidase-like 48 (Precursor) GN=SCPL48 OS=Arabidopsis thaliana (Mouse-ear cress) PE=2 SV=2	O	Posttranslational modification, protein turnover, chaperones	PREDICTED: serine carboxypeptidase-like 48-like [Cucumis sativus]
c40869.graph_c0	99	76	99	34	26	48	13.84	12.45	15.22	5.19	4.21	5.71	0.000691309	-1.59091	down	--	--	--	K18819|2.61466e-76|csv:101216937|galactinol synthase 1-like; K18819 inositol 3-alpha-galactosyltransferase [EC:2.4.1.123] (A)	[G]	Carbohydrate transport and metabolism	Glycosyl transferase family 8	Galactinol synthase 1 GN=GOLS1 OS=Arabidopsis thaliana (Mouse-ear cress) PE=1 SV=1	G	Carbohydrate transport and metabolism	PREDICTED: galactinol synthase 1-like [Cucumis sativus]
c57658.graph_c0	65	41	44	116	113	161	1.7	1.27	1.24	3.19	3.33	3.45	0.00981066	1.18714	up	--	--	--	--	[S]	Function unknown	Serine incorporator (Serinc);; Serine incorporator (Serinc)	--	S	Function unknown	PREDICTED: serine incorporator 1-like [Cucumis sativus]
c40793.graph_c0	0	0	0	233	241	2	0	0	0	5.45	6.03	0.04	0.00438054	Inf	up	[J]	Translation, ribosomal structure and biogenesis	--	K03231|0|csl:COCSUDRAFT_27513|translation elongation factor; K03231 elongation factor 1-alpha (A)	[J]	Translation, ribosomal structure and biogenesis	Elongation factor Tu GTP binding domain;; Elongation factor Tu C-terminal domain;; Elongation factor Tu domain 2	Elongation factor 1-alpha GN=REFA4 OS=Oryza sativa subsp. japonica (Rice) PE=2 SV=2	J	Translation, ribosomal structure and biogenesis	Putative Elongation factor 1-alpha (Fragment) [Absidia idahoensis var. thermophila]
c59839.graph_c3	66	52	22	10	8	13	2.42	2.45	0.8	0.63	0.52	0.58	0.00673362	-2.36729	down	--	--	--	K00799|7.83546e-30|cmo:103490729|probable glutathione S-transferase; K00799 glutathione S-transferase [EC:2.5.1.18] (A)	[O]	Posttranslational modification, protein turnover, chaperones	--	Probable glutathione S-transferase GN=HSP26-A OS=Glycine max (Soybean) PE=2 SV=1	O	Posttranslational modification, protein turnover, chaperones	PREDICTED: glutathione S-transferase U8-like [Cucumis sativus]
c60041.graph_c5	154	97	95	37	34	69	5.36	3.97	3.54	1.38	1.36	2	0.000230038	-1.53543	down	[E]	Amino acid transport and metabolism	--	K01581|6.69095e-150|pop:POPTR_0005s26760g|POPTRDRAFT_1079795; hypothetical protein; K01581 ornithine decarboxylase [EC:4.1.1.17] (A)	[E]	Amino acid transport and metabolism	Pyridoxal-dependent decarboxylase, pyridoxal binding domain;; Pyridoxal-dependent decarboxylase, C-terminal sheet domain	Ornithine decarboxylase OS=Datura stramonium (Jimsonweed) PE=2 SV=1	E	Amino acid transport and metabolism	PREDICTED: ornithine decarboxylase-like [Populus euphratica]
c60490.graph_c0	242	270	239	611	704	803	15.69	20.61	16.74	42.17	51.85	43.11	0.000198798	1.2833	up	--	--	--	--	--	--	Plastocyanin-like domain	Basic blue protein OS=Cucumis sativus (Cucumber) PE=1 SV=1	R	General function prediction only	PREDICTED: basic blue protein-like, partial [Cucumis melo]
c21148.graph_c0	8	12	19	0	0	0	0.26	0.46	0.66	0	0	0	0.00075727	#NAME?	down	[O]	Posttranslational modification, protein turnover, chaperones	Molecular Function: ATP binding (GO:0005524);; Cellular Component: nucleus (GO:0005634);; Cellular Component: mitochondrion (GO:0005739);; Cellular Component: vacuolar membrane (GO:0005774);; Cellular Component: endoplasmic reticulum (GO:0005783);; Cellular Component: plasma membrane (GO:0005886);; Biological Process: gluconeogenesis (GO:0006094);; Biological Process: glycolytic process (GO:00060…	K09487|0|mus:103992106|endoplasmin homolog; K09487 heat shock protein 90kDa beta (A)	[O]	Posttranslational modification, protein turnover, chaperones	Hsp90 protein;; Histidine kinase-, DNA gyrase B-, and HSP90-like ATPase;; Histidine kinase-, DNA gyrase B-, and HSP90-like ATPase	Endoplasmin homolog (Precursor) GN=T19F6.1,T22A6.20 OS=Arabidopsis thaliana (Mouse-ear cress) PE=1 SV=1	O	Posttranslational modification, protein turnover, chaperones	PREDICTED: endoplasmin homolog [Musa acuminata subsp. malaccensis]
c40608.graph_c0	49	103	129	282	336	381	1.36	3.37	3.83	8.21	10.47	8.62	0.000799695	1.56127	up	[I]	Lipid transport and metabolism	--	--	[I]	Lipid transport and metabolism	Lipase (class 3);; Protein of unknown function (DUF2974)	Phospholipase A1-Ibeta2, chloroplastic (Precursor) GN=At4g16820 OS=Arabidopsis thaliana (Mouse-ear cress) PE=1 SV=2	I	Lipid transport and metabolism	PREDICTED: phospholipase A1-Ibeta2, chloroplastic-like [Cucumis sativus]
c60066.graph_c1	15	23	25	81	63	98	0.78	1.21	1.52	4.44	5.34	4.66	0.00106054	1.66337	up	--	--	--	--	[O]	Posttranslational modification, protein turnover, chaperones	Hsp20/alpha crystallin family	Protein RESTRICTED TEV MOVEMENT 2 GN=RTM2 OS=Arabidopsis thaliana (Mouse-ear cress) PE=2 SV=1	S	Function unknown	PREDICTED: uncharacterized protein LOC101205877 [Cucumis sativus]
c29727.graph_c0	473	422	544	237	227	337	12.6	13.25	15.49	6.62	6.79	7.32	0.00192701	-1.08351	down	--	--	Cellular Component: integral component of membrane (GO:0016021);;	--	[GE]	--	Triose-phosphate Transporter family;; EamA-like transporter family;; UAA transporter family	Probable sugar phosphate/phosphate translocator At5g25400 GN=At5g25400 OS=Arabidopsis thaliana (Mouse-ear cress) PE=2 SV=1	G	Carbohydrate transport and metabolism	PREDICTED: probable sugar phosphate/phosphate translocator At2g25520-like [Cucumis sativus]
c26437.graph_c0	17	19	17	0	0	0	1.2	1.57	1.29	0	0	0	1.91698e-05	#NAME?	down	--	--	Biological Process: lipid transport (GO:0006869);; Molecular Function: lipid binding (GO:0008289);;	--	--	--	Protease inhibitor/seed storage/LTP family;; Probable lipid transfer	Non-specific lipid-transfer protein (Precursor) GN=MALD3 OS=Malus domestica (Apple) PE=1 SV=1	T	Signal transduction mechanisms	PREDICTED: non-specific lipid-transfer protein [Pyrus x bretschneideri]
c58233.graph_c1	839	617	524	1698	1528	2143	38.5	33.4	25.93	82.52	79.36	81.13	9.91235e-10	1.24546	up	--	--	--	--	--	--	Homeobox domain	WUSCHEL-related homeobox 1 GN=WOX1 OS=Arabidopsis thaliana (Mouse-ear cress) PE=2 SV=2	K	Transcription	hypothetical protein Csa_1G042780 [Cucumis sativus]
c59457.graph_c1	3800	3308	3911	1004	840	1281	164.95	169.52	183.05	46.13	41.29	45.76	1.08002e-16	-2.05171	down	--	--	--	K00430|1.92692e-102|cmo:103491563|peroxidase 2; K00430 peroxidase [EC:1.11.1.7] (A)	--	--	Peroxidase	Peroxidase 2 (Fragment) OS=Cucumis sativus (Cucumber) PE=2 SV=1	G	Carbohydrate transport and metabolism	PREDICTED: peroxidase 2 [Cucumis melo]
c38719.graph_c0	49	26	28	2	12	11	1.69	1.06	1.04	0.07	0.47	0.31	0.00535045	-2.16089	down	--	--	--	K01369|0|pmum:103339133|vacuolar-processing enzyme-like; K01369 legumain [EC:3.4.22.34] (A)	[O]	Posttranslational modification, protein turnover, chaperones	Peptidase C13 family	Vacuolar-processing enzyme (Precursor) OS=Phaseolus vulgaris (Kidney bean) PE=1 SV=1	O	Posttranslational modification, protein turnover, chaperones	PREDICTED: vacuolar-processing enzyme-like [Prunus mume]
c39737.graph_c0	21	31	22	0	0	0	1.94	3.36	2.21	0	0	0	1.26964e-07	#NAME?	down	--	--	--	--	--	--	PLAC8 family	Protein PLANT CADMIUM RESISTANCE 2 GN=PCR2 OS=Arabidopsis thaliana (Mouse-ear cress) PE=1 SV=1	S	Function unknown	hypothetical protein L484_027247 [Morus notabilis]
c58700.graph_c0	56	33	20	88	98	124	2.76	2.23	1.38	3.8	4.18	4.47	0.00851653	1.36161	up	--	--	--	K12619|1.68967e-78|obr:102707106|uncharacterized LOC102707106; K12619 5'-3' exoribonuclease 2 [EC:3.1.13.-] (A)	[R]	General function prediction only	--	Endonuclease OS=Nicotiana tabacum (Common tobacco) PE=2 SV=1	R	General function prediction only	Highly similar to Ta1-3 polyprotein [Arabidopsis thaliana]
c40518.graph_c0	40	65	64	129	147	168	2.04	3.68	3.4	6.99	9.07	6.72	0.00809562	1.14709	up	--	--	--	--	--	--	--	Uncharacterized GPI-anchored protein At4g28100 (Precursor) GN=At4g28100 OS=Arabidopsis thaliana (Mouse-ear cress) PE=1 SV=1	R	General function prediction only	PREDICTED: uncharacterized GPI-anchored protein At4g28100-like [Cucumis melo]
c54912.graph_c1	93	108	116	303	259	370	4.71	6.13	6.74	16.52	14.66	16.25	5.23793e-06	1.3083	up	--	--	--	K01179|0|cmo:103499723|endoglucanase 24-like; K01179 endoglucanase [EC:3.2.1.4] (A)	--	--	Glycosyl hydrolase family 9	Endoglucanase 24 (Precursor) GN=At4g39010 OS=Arabidopsis thaliana (Mouse-ear cress) PE=2 SV=1	G	Carbohydrate transport and metabolism	PREDICTED: endoglucanase 24-like [Cucumis melo]
c46632.graph_c0	8	17	14	0	0	0	0.25	0.64	0.48	0	0	0	0.000489979	#NAME?	down	--	--	--	K08341|2.87696e-45|mis:MICPUN_109644|ATG8; autophagy-related protein 8; K08341 GABA(A) receptor-associated protein (A)	[Z]	Cytoskeleton	Autophagy protein Atg8 ubiquitin like;; Ubiquitin-like autophagy protein Apg12	Autophagy-related protein 8 (Precursor) GN=ATG8 OS=Phytophthora infestans (Potato late blight fungus) PE=3 SV=1	Z	Cytoskeleton	autophagy-related protein 8 [Micromonas sp. RCC299]
c40590.graph_c0	70	39	55	147	101	175	3.21	1.98	2.83	7.35	5.26	6.68	0.00813726	1.15619	up	--	--	--	--	--	--	Cupin;; Cupin domain	Germin-like protein subfamily 3 member 2 (Precursor) GN=At3g10080 OS=Arabidopsis thaliana (Mouse-ear cress) PE=2 SV=1	R	General function prediction only	PREDICTED: germin-like protein subfamily 3 member 2-like [Cucumis sativus]
c59208.graph_c2	183	169	239	443	457	581	20.03	21.71	28.56	52.43	57.47	53.52	6.57715e-05	1.09781	up	--	--	--	--	--	--	--	--	S	Function unknown	PREDICTED: uncharacterized protein LOC101210126 [Cucumis sativus]
c60401.graph_c0	425	242	183	1080	867	1296	21.61	14.5	10.02	58.19	49.88	54.3	2.97884e-16	1.76382	up	[MG]	--	--	--	--	--	NmrA-like family;; NADH(P)-binding;; NAD dependent epimerase/dehydratase family;; 3-beta hydroxysteroid dehydrogenase/isomerase family	Isoflavone reductase homolog OS=Lupinus albus (White lupin) PE=2 SV=1	R	General function prediction only	PREDICTED: isoflavone reductase homolog [Cucumis melo]
c41167.graph_c0	673	364	345	1199	844	1714	12.15	7.79	6.6	22.75	17.1	25.27	6.18208e-09	1.23634	up	--	--	--	K07195|0|csv:101230692|exocyst complex component 7-like; K07195 exocyst complex component 7 (A)	[U]	Intracellular trafficking, secretion, and vesicular transport	Exo70 exocyst complex subunit	Exocyst complex component EXO70B1 GN=EXO70B1 OS=Arabidopsis thaliana (Mouse-ear cress) PE=1 SV=1	U	Intracellular trafficking, secretion, and vesicular transport	PREDICTED: exocyst complex component 7-like [Cucumis sativus]
c60878.graph_c0	160	114	90	19	14	40	8.28	6.96	5.02	1.04	0.82	1.71	2.48002e-10	-2.58867	down	--	--	--	K15382|2.46093e-125|csv:101230179|bidirectional sugar transporter NEC1-like; K15382 solute carrier family 50 (sugar transporter) (A)	[R]	General function prediction only	Sugar efflux transporter for intercellular exchange	Bidirectional sugar transporter NEC1 GN=NEC1 OS=Petunia hybrida (Petunia) PE=2 SV=1	P	Inorganic ion transport and metabolism	PREDICTED: LOW QUALITY PROTEIN: bidirectional sugar transporter NEC1-like [Cucumis sativus]
c59702.graph_c0	213	313	295	0	0	0	12.03	20.28	17.35	0	0	0	4.33794e-20	#NAME?	down	--	--	--	--	--	--	D-mannose binding lectin	Mannose-specific lectin 3 chain 2 OS=Crocus vernus (Dutch crocus) PE=1 SV=3	--	--	lectin [Pinellia ternata]
c50080.graph_c0	75	67	24	7	4	4	7.28	7.61	2.56	0.73	0.44	0.34	0.00100835	-3.61635	down	--	--	--	K00799|4.52341e-34|csv:101231986|probable glutathione S-transferase-like; K00799 glutathione S-transferase [EC:2.5.1.18] (A)	[O]	Posttranslational modification, protein turnover, chaperones	Glutathione S-transferase, C-terminal domain;; Glutathione S-transferase, C-terminal domain	Probable glutathione S-transferase GN=HSP26-A OS=Glycine max (Soybean) PE=2 SV=1	O	Posttranslational modification, protein turnover, chaperones	PREDICTED: probable glutathione S-transferase-like [Cucumis sativus]
c26369.graph_c1	851	587	404	1457	1324	1974	78.72	63.8	40.63	144.91	140.17	152.73	1.93899e-08	1.18228	up	--	--	Biological Process: trichome morphogenesis (GO:0010090);; Cellular Component: apoplast (GO:0048046);;	--	--	--	Protein of unknown function, DUF538	--	S	Function unknown	PREDICTED: uncharacterized protein LOC103502519 [Cucumis melo]
c59384.graph_c9	135	139	190	353	367	505	2.98	3.62	4.48	8.19	9.09	9.09	1.35107e-05	1.15575	up	--	--	--	--	--	--	Protein of unknown function (DUF740);; Homeobox associated leucine zipper;; Homeobox domain	UPF0503 protein At3g09070, chloroplastic (Precursor) GN=At3g09070 OS=Arabidopsis thaliana (Mouse-ear cress) PE=1 SV=1	S	Function unknown	hypothetical protein Csa_4G307960 [Cucumis sativus]
c39714.graph_c0	85	78	108	31	36	53	4.83	5.07	6.5	1.89	2.26	2.48	0.00386459	-1.42052	down	--	--	--	--	--	--	Protein of unknown function, DUF599	--	S	Function unknown	PREDICTED: uncharacterized protein LOC101209677 [Cucumis sativus]
c66882.graph_c0	8	20	9	0	0	0	0.25	0.73	0.3	0	0	0	0.00985662	#NAME?	down	[O]	Posttranslational modification, protein turnover, chaperones	Molecular Function: ATP binding (GO:0005524);; Biological Process: ATP catabolic process (GO:0006200);; Biological Process: protein folding (GO:0006457);; Cellular Component: chloroplast stroma (GO:0009570);; Cellular Component: chloroplast envelope (GO:0009941);; Biological Process: heat acclimation (GO:0010286);; Molecular Function: ATPase activity (GO:0016887);; Biological Process: response to…	K03695|0|pda:103717858|chaperone protein ClpB1-like; K03695 ATP-dependent Clp protease ATP-binding subunit ClpB (A)	[O]	Posttranslational modification, protein turnover, chaperones	AAA domain (Cdc48 subfamily);; C-terminal, D2-small domain, of ClpB protein;; AAA domain (dynein-related subfamily);; ATPase family associated with various cellular activities (AAA);; Sigma-54 interaction domain	Chaperone protein ClpB1 OS=Oryza sativa subsp. japonica (Rice) PE=2 SV=1	O	Posttranslational modification, protein turnover, chaperones	PREDICTED: chaperone protein ClpB1 [Elaeis guineensis]
c26404.graph_c1	572	489	311	169	127	266	45.21	45.46	26.64	14.29	11.44	17.5	7.2694e-05	-1.53078	down	--	--	Cellular Component: extracellular region (GO:0005576);; Biological Process: defense response (GO:0006952);;	--	--	--	Thaumatin family	Thaumatin-like protein 1 (Precursor) OS=Prunus persica (Peach) PE=2 SV=1	R	General function prediction only	PREDICTED: thaumatin-like protein 1b [Cucumis melo]
c52035.graph_c0	131	123	136	13	9	24	8.15	9.6	9.72	0.86	0.64	1.24	4.52788e-16	-3.38519	down	--	--	--	--	--	--	Thaumatin family	Thaumatin-like protein (Precursor) GN=tlp OS=Actinidia deliciosa (Kiwi) PE=1 SV=2	R	General function prediction only	PREDICTED: protein P21-like [Cucumis melo]
c60067.graph_c1	266	495	404	2	8	0	9.02	19.85	14.73	0.07	0.31	0	1.80016e-10	-6.85806	down	[C]	Energy production and conversion	--	K02256|0|ppp:PhpafMp01|cox1; cytochrome c oxidase subunit 1; K02256 cytochrome c oxidase subunit 1 [EC:1.9.3.1] (A)	[C]	Energy production and conversion	Cytochrome C and Quinol oxidase polypeptide I;; Cytochrome C and Quinol oxidase polypeptide I	Cytochrome c oxidase subunit 1 GN=COX1 OS=Marchantia polymorpha (Liverwort) PE=3 SV=2	C	Energy production and conversion	cytochrome c oxidase subunit I [Lingulodinium polyedrum]
c59756.graph_c3	78	61	53	201	154	288	2.37	2.2	1.72	6.55	5.38	7.31	6.39458e-06	1.51092	up	--	--	--	--	--	--	FAE1/Type III polyketide synthase-like protein;; 3-Oxoacyl-[acyl-carrier-protein (ACP)] synthase III C terminal;; Chalcone and stilbene synthases, C-terminal domain	3-ketoacyl-CoA synthase 21 GN=KCS21 OS=Arabidopsis thaliana (Mouse-ear cress) PE=2 SV=1	I	Lipid transport and metabolism	PREDICTED: 3-ketoacyl-CoA synthase 21-like isoform X1 [Cucumis melo]
c51652.graph_c0	95	38	31	142	117	182	3.2	1.57	1.18	5.54	5.32	5.8	0.00395131	1.28871	up	--	--	--	--	[R]	General function prediction only	PPR repeat family;; PPR repeat;; PPR repeat;; Pentatricopeptide repeat domain;; Tetratricopeptide repeat	Pentatricopeptide repeat-containing protein At5g38730 GN=At5g38730 OS=Arabidopsis thaliana (Mouse-ear cress) PE=2 SV=1	R	General function prediction only	PREDICTED: pentatricopeptide repeat-containing protein At5g38730 [Cucumis melo]
c46250.graph_c0	545	335	345	269	147	266	8.05	5.85	5.44	4.16	2.43	3.2	7.34486e-05	-1.0497	down	[L]	Replication, recombination and repair	Biological Process: cytokinesis by cell plate formation (GO:0000911);; Molecular Function: DNA binding (GO:0003677);; Molecular Function: DNA helicase activity (GO:0003678);; Molecular Function: ATP binding (GO:0005524);; Cellular Component: nucleus (GO:0005634);; Cellular Component: cytosol (GO:0005829);; Biological Process: acetyl-CoA metabolic process (GO:0006084);; Biological Process: DNA unw…	K02540|0|csv:101219546|DNA replication licensing factor mcm2-like; K02540 DNA replication licensing factor MCM2 [EC:3.6.4.12] (A)	[L]	Replication, recombination and repair	MCM2/3/5 family;; MCM N-terminal domain;; Mini-chromosome maintenance protein 2;; Magnesium chelatase, subunit ChlI;; AAA domain (dynein-related subfamily)	DNA replication licensing factor MCM2 GN=OsI_36121 OS=Oryza sativa subsp. indica (Rice) PE=3 SV=1	L	Replication, recombination and repair	PREDICTED: DNA replication licensing factor mcm2-like [Cucumis sativus]
c60161.graph_c0	3087	2206	1934	908	810	1126	130.42	109.25	87.49	41.09	39.96	40.2	4.01786e-16	-1.53646	down	[O]	Posttranslational modification, protein turnover, chaperones	--	K13993|1.50031e-91|cmo:103501408|18.1 kDa class I heat shock protein-like; K13993 HSP20 family protein (A)	[O]	Posttranslational modification, protein turnover, chaperones	Hsp20/alpha crystallin family;; Hsp20/alpha crystallin family	18.2 kDa class I heat shock protein GN=HSP18.2 OS=Medicago sativa (Alfalfa) PE=2 SV=1	O	Posttranslational modification, protein turnover, chaperones	PREDICTED: 18.1 kDa class I heat shock protein-like [Cucumis melo]
c48390.graph_c0	567	459	567	291	271	349	22.49	21.42	24.54	11.66	11.94	10.85	4.38142e-05	-1.01645	down	--	--	--	--	--	--	--	--	S	Function unknown	PREDICTED: uncharacterized protein LOC103495211 [Cucumis melo]
c55890.graph_c0	19	32	24	0	0	0	0.65	1.3	0.88	0	0	0	1.03822e-07	#NAME?	down	--	--	--	--	[R]	General function prediction only	Leucine rich repeat;; Leucine Rich repeats (2 copies);; Leucine Rich Repeat;; Leucine rich repeats (6 copies);; Leucine rich repeat	Plant intracellular Ras-group-related LRR protein 8 GN=PIRL8 OS=Arabidopsis thaliana (Mouse-ear cress) PE=2 SV=1	S	Function unknown	hypothetical protein GUITHDRAFT_87793 [Guillardia theta CCMP2712]
c61001.graph_c0	307	282	243	33	64	61	35.88	38.67	31.06	4.18	8.61	6.01	6.2217e-19	-2.5681	down	--	--	--	--	--	--	Probable lipid transfer	Non-specific lipid-transfer protein 2 {ECO:0000303|PubMed:23913675} OS=Apium graveolens var. rapaceum (Celeriac) PE=1 SV=1	R	General function prediction only	putative lipid transfer protein family protein [Cucumis sativus]
c36030.graph_c0	20	32	10	83	77	101	1.97	3.7	1.07	8.81	8.69	8.34	0.000205829	1.84126	up	--	--	--	--	--	--	Embryo-specific protein 3, (ATS3)	--	R	General function prediction only	PREDICTED: uncharacterized protein LOC103501893 isoform X2 [Cucumis melo]
c58315.graph_c2	1894	1625	1284	839	818	1056	57.81	58.56	42	26.94	28.1	26.36	4.51277e-07	-1.02129	down	--	--	--	--	--	--	VQ motif	Sigma factor binding protein 1, chloroplastic (Precursor) GN=SIB1 OS=Arabidopsis thaliana (Mouse-ear cress) PE=1 SV=1	S	Function unknown	PREDICTED: sigma factor binding protein 2, chloroplastic [Cucumis melo]
c46990.graph_c1	28	21	26	127	84	165	2.92	2.64	3.11	14.65	10.25	14.77	5.12864e-07	2.07849	up	--	--	--	K00469|1.96216e-74|cmo:103492281|inositol oxygenase 2-like; K00469 inositol oxygenase [EC:1.13.99.1] (A)	[R]	General function prediction only	Family of unknown function (DUF706)	Inositol oxygenase 2 GN=MIOX2 OS=Arabidopsis thaliana (Mouse-ear cress) PE=2 SV=2	R	General function prediction only	PREDICTED: inositol oxygenase 2-like [Cucumis melo]
c60679.graph_c0	212	244	164	65	41	55	18.75	25.36	15.75	6.17	4.14	4.13	5.99101e-06	-2.16518	down	--	--	--	--	--	--	--	--	S	Function unknown	Uncharacterized protein TCM_019614 [Theobroma cacao]
c52533.graph_c0	55	52	52	171	154	259	1.97	2.22	2.1	6.04	5.82	7.34	1.8397e-06	1.6299	up	--	--	--	--	[OW]	--	Matrixin;; Putative peptidoglycan binding domain	Metalloendoproteinase 1 (Precursor) OS=Glycine max (Soybean) PE=1 SV=2	W	Extracellular structures	PREDICTED: metalloendoproteinase 1 [Cucumis melo]
c59034.graph_c8	711	461	377	238	195	292	21.17	16.4	11.16	7.12	6.41	7.45	7.55154e-08	-1.28087	down	--	--	--	--	--	--	No apical meristem (NAM) protein	Putative NAC domain-containing protein 94 GN=ANAC094 OS=Arabidopsis thaliana (Mouse-ear cress) PE=3 SV=1	S	Function unknown	PREDICTED: NAC domain-containing protein 19-like isoform 2 [Cucumis sativus]
c42488.graph_c0	43	14	23	163	125	187	3.46	1.25	1.91	13.97	11.32	12.45	6.63164e-10	2.42148	up	--	--	--	--	--	--	--	Uncharacterized GPI-anchored protein At3g06035 (Precursor) GN=At3g06035 OS=Arabidopsis thaliana (Mouse-ear cress) PE=2 SV=1	R	General function prediction only	PREDICTED: uncharacterized GPI-anchored protein At5g19250-like [Cucumis melo]
c26252.graph_c0	629	611	667	298	278	384	55.43	63.31	63.84	28.18	27.98	28.26	3.10934e-06	-1.21993	down	--	--	Cellular Component: nucleosome (GO:0000786);; Molecular Function: DNA binding (GO:0003677);; Cellular Component: nucleus (GO:0005634);; Biological Process: nucleosome assembly (GO:0006334);; Molecular Function: protein heterodimerization activity (GO:0046982);;	K11251|2.28436e-63|cmo:103494731|probable histone H2A.5; K11251 histone H2A (A)	[B]	Chromatin structure and dynamics	Core histone H2A/H2B/H3/H4;; Histone-like transcription factor (CBF/NF-Y) and archaeal histone	Probable histone H2A.5 GN=At5g27670 OS=Arabidopsis thaliana (Mouse-ear cress) PE=1 SV=1	B	Chromatin structure and dynamics	PREDICTED: probable histone H2A.5 [Cucumis melo]
c56217.graph_c0	31	65	35	0	0	0	1.38	3.42	1.68	0	0	0	1.4721e-05	#NAME?	down	--	--	--	--	[U]	Intracellular trafficking, secretion, and vesicular transport	Annexin	Annexin-like protein RJ4 OS=Fragaria ananassa (Strawberry) PE=2 SV=2	U	Intracellular trafficking, secretion, and vesicular transport	PREDICTED: annexin-like protein RJ4 [Elaeis guineensis]
c47329.graph_c0	12	38	19	0	0	0	0.3	1.13	0.51	0	0	0	0.00447645	#NAME?	down	--	--	--	--	[R]	General function prediction only	Ankyrin repeats (3 copies);; Ankyrin repeat;; Ankyrin repeats (many copies);; Ankyrin repeat;; Ankyrin repeats (many copies);; Zinc finger C-x8-C-x5-C-x3-H type (and similar)	Zinc finger CCCH domain-containing protein 66 GN=At5g58620 OS=Arabidopsis thaliana (Mouse-ear cress) PE=2 SV=1	R	General function prediction only	hypothetical protein JCGZ_08456 [Jatropha curcas]
c26291.graph_c0	1351	808	664	2430	1759	3299	50.52	35.7	26.41	95.81	74.18	101.21	2.04754e-09	1.2056	up	--	--	--	--	--	--	--	--	S	Function unknown	PREDICTED: uncharacterized protein LOC101206166 [Cucumis sativus]
c26518.graph_c0	13	21	13	126	130	144	1.58	2.99	1.73	16.59	18.18	14.75	5.00629e-12	2.86013	up	--	--	Molecular Function: DNA binding (GO:0003677);; Molecular Function: sequence-specific DNA binding transcription factor activity (GO:0003700);; Cellular Component: nucleus (GO:0005634);; Biological Process: regulation of transcription, DNA-templated (GO:0006355);;	--	--	--	AP2 domain	Dehydration-responsive element-binding protein 1D GN=MSG15.7 OS=Arabidopsis thaliana (Mouse-ear cress) PE=2 SV=1	K	Transcription	PREDICTED: dehydration-responsive element-binding protein 1D-like [Cucumis sativus]
c61117.graph_c0	70	60	95	172	151	241	4.56	4.6	6.68	11.92	11.16	12.99	0.00339839	1.0738	up	--	--	--	K14488|1.10292e-69|cmo:103497271|auxin-induced protein 15A; K14488 SAUR family protein (A)	--	--	Auxin responsive protein	Auxin-induced protein 15A OS=Glycine max (Soybean) PE=2 SV=1	S	Function unknown	PREDICTED: auxin-induced protein 15A [Cucumis melo]
c57328.graph_c0	3965	2647	2135	684	657	923	216.88	169.89	125.9	39.93	39.96	41.42	1.08002e-16	-2.13231	down	[O]	Posttranslational modification, protein turnover, chaperones	--	--	[R]	General function prediction only	PPR repeat family;; PPR repeat;; Pentatricopeptide repeat domain;; PPR repeat;; DYW family of nucleic acid deaminases;; Glutathione S-transferase, N-terminal domain;; Glutathione S-transferase, N-terminal domain;; Glutathione S-transferase, N-terminal domain	Pentatricopeptide repeat-containing protein At3g03580 GN=PCMP-H23 OS=Arabidopsis thaliana (Mouse-ear cress) PE=2 SV=1	R	General function prediction only	PREDICTED: pentatricopeptide repeat-containing protein At3g03580-like [Cucumis sativus]
c52949.graph_c1	365	228	215	158	103	174	6.62	4.9	4.16	3	2.09	2.57	0.0002884	-1.09158	down	[L]	Replication, recombination and repair	--	K02541|0|cmo:103484379|DNA replication licensing factor MCM3; K02541 DNA replication licensing factor MCM3 [EC:3.6.4.12] (A)	[L]	Replication, recombination and repair	MCM2/3/5 family;; MCM N-terminal domain;; Magnesium chelatase, subunit ChlI;; MCM2/3/5 family	DNA replication licensing factor MCM3 GN=MCM3 OS=Arabidopsis thaliana (Mouse-ear cress) PE=1 SV=1	L	Replication, recombination and repair	PREDICTED: DNA replication licensing factor MCM3 [Cucumis melo]
c59279.graph_c0	117	74	58	12	6	14	2.2	1.66	1.18	0.23	0.13	0.22	1.54858e-10	-3.18129	down	--	--	--	K05387|0|cmo:103494304|glutamate receptor 2.2-like; K05387 glutamate receptor, ionotropic, plant (A)	[PET]	--	Receptor family ligand binding region;; Periplasmic binding protein;; Ligand-gated ion channel	Glutamate receptor 2.5 (Precursor) GN=GLR2.5 OS=Arabidopsis thaliana (Mouse-ear cress) PE=2 SV=2	T	Signal transduction mechanisms	PREDICTED: glutamate receptor 2.2-like [Cucumis melo]
c56924.graph_c1	172	123	147	57	65	91	7.05	6.04	6.51	2.07	2.32	2.73	0.000878994	-1.26188	down	--	--	--	--	--	--	Nodulin-like;; Major Facilitator Superfamily	--	R	General function prediction only	PREDICTED: uncharacterized protein LOC103496460 [Cucumis melo]
c25973.graph_c0	46	46	62	128	126	182	2.53	2.99	3.68	7.72	7.86	8.27	0.0016653	1.25424	up	[U]	Intracellular trafficking, secretion, and vesicular transport	--	K17338|7.19574e-101|csv:101206965|HVA22-like protein i-like; K17338 receptor expression-enhancing protein 1/2/3/4 (A)	[V]	Defense mechanisms	TB2/DP1, HVA22 family	HVA22-like protein i GN=HVA22I OS=Arabidopsis thaliana (Mouse-ear cress) PE=2 SV=2	V	Defense mechanisms	PREDICTED: HVA22-like protein i-like [Cucumis sativus]
c60892.graph_c0	20	55	26	99	103	124	1.17	3.78	1.69	6.13	6.8	5.97	0.00374946	1.41889	up	--	--	--	--	--	--	Late embryogenesis abundant protein	Protein NDR1 (Precursor) GN=NDR1 OS=Arabidopsis thaliana (Mouse-ear cress) PE=1 SV=1	S	Function unknown	PREDICTED: protein NDR1 [Cucumis melo]
c49148.graph_c0	11	26	25	0	0	0	0.86	2.39	2.12	0	0	0	0.000100453	#NAME?	down	--	--	--	--	[R]	General function prediction only	HMG (high mobility group) box;; HMG-box domain	HMG1/2-like protein OS=Ipomoea nil (Japanese morning glory) PE=2 SV=1	R	General function prediction only	PREDICTED: DNA-binding protein MNB1B-like [Elaeis guineensis]
c40734.graph_c0	65	74	64	170	133	198	3.36	4.51	3.56	9.32	7.78	8.44	0.00700571	1.06178	up	--	--	--	--	--	--	Late embryogenesis abundant protein	--	S	Function unknown	hypothetical protein Csa_5G182130 [Cucumis sativus]
c58973.graph_c2	58	29	15	137	97	155	2.67	1.57	0.74	6.66	5.04	5.86	3.70314e-05	1.78585	up	--	--	--	--	--	--	Sieve element occlusion N-terminus	--	--	--	PREDICTED: uncharacterized protein LOC101217067 [Cucumis sativus]
c55185.graph_c0	28	27	24	0	0	0	0.84	0.95	0.77	0	0	0	4.49968e-08	#NAME?	down	--	--	--	--	--	--	--	--	--	--	PREDICTED: LOW QUALITY PROTEIN: uncharacterized protein LOC103499536 [Cucumis melo]
c57058.graph_c0	224	169	117	81	83	106	6.05	5.36	3.38	2.25	2.45	2.33	0.00211656	-1.09569	down	--	--	--	K11271|0|cmo:103483416|sister chromatid cohesion protein DCC1; K11271 sister chromatid cohesion protein DCC1 (A)	[D]	Cell cycle control, cell division, chromosome partitioning	Uncharacterized conserved protein (DUF2036)	--	D	Cell cycle control, cell division, chromosome partitioning	PREDICTED: sister chromatid cohesion protein DCC1 [Cucumis melo]
c21187.graph_c0	19	12	6	0	0	0	0.65	0.48	0.22	0	0	0	0.00105191	#NAME?	down	--	--	Molecular Function: aspartic-type endopeptidase activity (GO:0004190);; Biological Process: proteolysis (GO:0006508);; Cellular Component: plant-type cell wall (GO:0009505);; Cellular Component: chloroplast (GO:0009507);; Cellular Component: apoplast (GO:0048046);;	--	[O]	Posttranslational modification, protein turnover, chaperones	Xylanase inhibitor C-terminal;; Xylanase inhibitor N-terminal;; Eukaryotic aspartyl protease	Protein ASPARTIC PROTEASE IN GUARD CELL 2 (Precursor) GN=ASPG2 OS=Arabidopsis thaliana (Mouse-ear cress) PE=2 SV=1	O	Posttranslational modification, protein turnover, chaperones	Aspartic proteinase nepenthesin-1 precursor, putative [Ricinus communis]
c60719.graph_c0	145	98	121	46	53	82	11.83	9.4	10.7	4.02	4.93	5.57	0.00380997	-1.22551	down	--	--	--	--	--	--	--	--	--	--	PREDICTED: uncharacterized protein LOC101205117 [Cucumis sativus]
c50386.graph_c0	271	257	374	664	704	823	6.23	6.98	9.2	16.02	18.18	15.44	0.00277259	1.05909	up	--	--	--	--	[O]	Posttranslational modification, protein turnover, chaperones	Xylanase inhibitor C-terminal;; Xylanase inhibitor N-terminal;; Eukaryotic aspartyl protease	Protein ASPARTIC PROTEASE IN GUARD CELL 1 (Precursor) GN=ASPG1 OS=Arabidopsis thaliana (Mouse-ear cress) PE=1 SV=1	O	Posttranslational modification, protein turnover, chaperones	PREDICTED: protein ASPARTIC PROTEASE IN GUARD CELL 1-like [Cucumis sativus]
c61235.graph_c0	390	369	222	0	2	3	43.99	48.83	27.35	0	0.26	0.29	4.6646e-27	-7.84941	down	--	--	--	--	--	--	Potato inhibitor I family	Inhibitor of trypsin and hageman factor OS=Cucurbita maxima (Pumpkin) PE=1 SV=1	S	Function unknown	putative chymotrypsin protease inhibitor [Cucurbita maxima]
c59771.graph_c3	1075	688	717	290	224	417	19.01	13.57	13.05	6.11	4.58	6.43	2.97011e-14	-1.63371	down	[P]	Inorganic ion transport and metabolism	--	K01534|0|csv:101211188|HMA4; cadmium/zinc-transporting ATPase HMA2-like; K01534 Cd2+/Zn2+-exporting ATPase [EC:3.6.3.3 3.6.3.5] (A)	[P]	Inorganic ion transport and metabolism	E1-E2 ATPase;; haloacid dehalogenase-like hydrolase;; haloacid dehalogenase-like hydrolase	Cadmium/zinc-transporting ATPase HMA2 GN=HMA2 OS=Arabidopsis thaliana (Mouse-ear cress) PE=2 SV=1	P	Inorganic ion transport and metabolism	PREDICTED: LOW QUALITY PROTEIN: cadmium/zinc-transporting ATPase HMA2-like [Cucumis sativus]
c56465.graph_c0	18	41	26	0	0	0	0.35	0.94	0.54	0	0	0	4.89853e-05	#NAME?	down	[R]	General function prediction only	--	K11294|5.19567e-101|mus:104000266|nucleolin 2-like; K11294 nucleolin (A)	[K]	Transcription	RNA recognition motif. (a.k.a. RRM, RBD, or RNP domain);; RNA recognition motif (a.k.a. RRM, RBD, or RNP domain);; RNA recognition motif. (a.k.a. RRM, RBD, or RNP domain);; Nup53/35/40-type RNA recognition motif	Nucleolin 2 GN=OSJNBa0058K23.21 OS=Oryza sativa subsp. japonica (Rice) PE=2 SV=2	A	RNA processing and modification	PREDICTED: nucleolin 2-like [Musa acuminata subsp. malaccensis]
c55975.graph_c1	30	23	6	0	0	1	9.01	8.02	2.05	0	0	0.27	0.00204099	-6.37577	down	--	--	--	--	--	--	--	--	R	General function prediction only	unnamed protein product [Albugo candida]
c52676.graph_c0	43	39	47	5	12	5	1.42	1.52	1.66	0.17	0.45	0.14	5.93821e-05	-2.64178	down	--	--	--	--	[G]	Carbohydrate transport and metabolism	Protein of unknown function, DUF604;; Fringe-like	--	G	Carbohydrate transport and metabolism	hypothetical protein JCGZ_09118 [Jatropha curcas]
c48639.graph_c0	89	93	60	19	21	29	5.31	6.54	3.87	1.21	1.42	1.43	2.15678e-05	-2.0288	down	--	--	--	--	--	--	Protein of unknown function (DUF1442)	--	S	Function unknown	PREDICTED: uncharacterized protein LOC103483355 [Cucumis melo]
c58425.graph_c1	331	326	468	830	1030	1257	10.98	12.77	16.65	29.04	38.51	34.17	0.00257594	1.24044	up	--	--	--	K03676|9.65068e-58|csv:101227877|glutaredoxin-C6-like; K03676 glutaredoxin 3 (A)	[O]	Posttranslational modification, protein turnover, chaperones	Glutaredoxin	Glutaredoxin-C6 GN=F26P21.160 OS=Arabidopsis thaliana (Mouse-ear cress) PE=2 SV=2	O	Posttranslational modification, protein turnover, chaperones	PREDICTED: glutaredoxin-C6-like [Cucumis sativus]
c50601.graph_c0	11	14	8	0	0	0	1.21	1.8	0.96	0	0	0	0.00231353	#NAME?	down	[O]	Posttranslational modification, protein turnover, chaperones	--	K03283|4.22436e-130|sbi:SORBI_03g039360|SORBIDRAFT_03g039360, Sb03g039360; hypothetical protein; K03283 heat shock 70kDa protein 1/8 (A)	[O]	Posttranslational modification, protein turnover, chaperones	Hsp70 protein	Heat shock cognate 70 kDa protein GN=HSP70 OS=Petunia hybrida (Petunia) PE=2 SV=1	O	Posttranslational modification, protein turnover, chaperones	hypothetical protein CISIN_1g036208mg, partial [Citrus sinensis]
c60083.graph_c0	60	107	85	0	0	0	1.19	2.46	1.79	0	0	0	1.25933e-10	#NAME?	down	--	--	--	--	[W]	Extracellular structures	von Willebrand factor type A domain;; Chitin binding Peritrophin-A domain;; von Willebrand factor type A domain;; von Willebrand factor type A domain	--	W	Extracellular structures	--
c30356.graph_c0	15	26	35	0	0	0	0.58	1.19	1.46	0	0	0	2.70292e-05	#NAME?	down	[G]	Carbohydrate transport and metabolism	Molecular Function: catalytic activity (GO:0003824);;	K01183|5.47787e-43|sot:102600109|acidic mammalian chitinase-like; K01183 chitinase [EC:3.2.1.14] (A)	[G]	Carbohydrate transport and metabolism	Glycosyl hydrolases family 18	--	G	Carbohydrate transport and metabolism	unnamed protein product [Blastocystis hominis]
c60213.graph_c0	297	246	190	122	112	171	6.58	7.8	4.89	3.59	3.61	3.75	0.000830463	-1.06819	down	[R]	General function prediction only	--	K18551|3.91155e-134|cmo:103483024|uncharacterized protein C24B11.05; K18551 pyrimidine and pyridine-specific 5'-nucleotidase [EC:3.1.3.-] (A)	[R]	General function prediction only	Haloacid dehalogenase-like hydrolase	--	R	General function prediction only	PREDICTED: uncharacterized protein C24B11.05 [Cucumis melo]
c50369.graph_c0	801	706	477	1572	1333	2217	22.86	23.94	14.66	46.93	42.59	51.27	1.48915e-08	1.14559	up	--	--	--	K07766|5.74419e-43|csv:101226479|nudix hydrolase 17, mitochondrial-like; K07766 diphosphoinositol-polyphosphate diphosphatase [EC:3.6.1.52] (A)	[T]	Signal transduction mechanisms	--	Nudix hydrolase 17, mitochondrial (Precursor) GN=T8O11.16 OS=Arabidopsis thaliana (Mouse-ear cress) PE=2 SV=1	L	Replication, recombination and repair	PREDICTED: nudix hydrolase 17, mitochondrial-like [Cucumis sativus]
c44378.graph_c0	7	15	9	0	0	0	0.41	1.02	0.56	0	0	0	0.00347595	#NAME?	down	--	--	Molecular Function: kinase activity (GO:0016301);; Biological Process: phosphorylation (GO:0016310);;	--	[R]	General function prediction only	Leucine Rich repeats (2 copies);; Leucine rich repeat;; Leucine Rich Repeat;; Leucine rich repeat N-terminal domain;; Leucine Rich repeat;; Leucine rich repeat	Somatic embryogenesis receptor kinase 1 (Precursor) OS=Arabidopsis thaliana (Mouse-ear cress) PE=1 SV=2	R	General function prediction only	PREDICTED: somatic embryogenesis receptor kinase 2-like [Elaeis guineensis]
c52601.graph_c0	29	27	10	130	75	173	1.68	1.85	0.63	8.02	4.94	8.3	5.28113e-08	2.27763	up	--	--	--	K13464|4.59854e-102|csv:101222913|protein TIFY 9-like; K13464 jasmonate ZIM domain-containing protein (A)	--	--	Divergent CCT motif	Protein TIFY 9 GN=T31B5.40 OS=Arabidopsis thaliana (Mouse-ear cress) PE=1 SV=1	K	Transcription	PREDICTED: protein TIFY 9-like [Cucumis sativus]
c55471.graph_c0	10	20	15	0	0	0	0.93	2.17	1.6	0	0	0	0.000119101	#NAME?	down	[J]	Translation, ribosomal structure and biogenesis	--	K02885|1.41471e-61|ccp:CHC_T00006661001|hypothetical protein; K02885 large subunit ribosomal protein L19e (A)	[J]	Translation, ribosomal structure and biogenesis	Ribosomal protein L19e	60S ribosomal protein L19-1 GN=F22D16.23 OS=Arabidopsis thaliana (Mouse-ear cress) PE=2 SV=1	J	Translation, ribosomal structure and biogenesis	hypothetical protein GLOINDRAFT_334792 [Rhizophagus irregularis DAOM 181602]
c48106.graph_c0	60	57	61	20	10	23	1.72	1.93	1.87	0.6	0.32	0.54	0.00056294	-2.02121	down	[IQ]	--	--	--	[I]	Lipid transport and metabolism	AMP-binding enzyme;; AMP-binding enzyme C-terminal domain	Probable acyl-activating enzyme 2 GN=T17A5.12 OS=Arabidopsis thaliana (Mouse-ear cress) PE=2 SV=1	I	Lipid transport and metabolism	PREDICTED: probable acyl-activating enzyme 2 [Cucumis melo]
c44297.graph_c0	12	30	25	0	0	0	0.93	2.73	2.09	0	0	0	0.000111048	#NAME?	down	[J]	Translation, ribosomal structure and biogenesis	Molecular Function: RNA binding (GO:0003723);; Molecular Function: structural constituent of ribosome (GO:0003735);; Cellular Component: nucleolus (GO:0005730);; Cellular Component: vacuole (GO:0005773);; Cellular Component: plasma membrane (GO:0005886);; Biological Process: translation (GO:0006412);; Cellular Component: chloroplast (GO:0009507);; Biological Process: response to salt stress (GO:0…	K02985|2.41736e-129|pda:103696489|40S ribosomal protein S3-3; K02985 small subunit ribosomal protein S3e (A)	[J]	Translation, ribosomal structure and biogenesis	Ribosomal protein S3, C-terminal domain;; KH domain	40S ribosomal protein S3-1 GN=RPS3A OS=Arabidopsis thaliana (Mouse-ear cress) PE=1 SV=1	J	Translation, ribosomal structure and biogenesis	predicted protein [Hordeum vulgare subsp. vulgare]
c55499.graph_c0	196	144	67	490	324	570	7.22	6.24	2.65	18.99	13.45	17.17	1.73583e-09	1.57242	up	[Q]	Secondary metabolites biosynthesis, transport and catabolism	--	--	[Q]	Secondary metabolites biosynthesis, transport and catabolism	Multicopper oxidase;; Multicopper oxidase;; Multicopper oxidase	Laccase-17 (Precursor) GN=LAC17 OS=Arabidopsis thaliana (Mouse-ear cress) PE=2 SV=1	Q	Secondary metabolites biosynthesis, transport and catabolism	PREDICTED: laccase-17-like [Cucumis sativus]
c59399.graph_c0	36	49	41	0	0	0	0.97	1.55	1.18	0	0	0	4.26615e-13	#NAME?	down	--	--	--	--	--	--	Protein of unknown function (DUF_B2219);; Common central domain of tyrosinase;; Polyphenol oxidase middle domain	Polyphenol oxidase I, chloroplastic GN=co-1 OS=Ipomoea batatas (Sweet potato) PE=1 SV=1	S	Function unknown	polyphenoloxidase [Camellia nitidissima]
c43039.graph_c0	6	17	11	0	0	0	0.4	1.32	0.78	0	0	0	0.00456114	#NAME?	down	[O]	Posttranslational modification, protein turnover, chaperones	Molecular Function: ATP binding (GO:0005524);; Biological Process: protein folding (GO:0006457);; Biological Process: response to heat (GO:0009408);; Molecular Function: heat shock protein binding (GO:0031072);; Molecular Function: metal ion binding (GO:0046872);; Molecular Function: unfolded protein binding (GO:0051082);;	K09503|4.38593e-118|tcc:TCM_044345|DNAJ; K09503 DnaJ homolog subfamily A member 2 (A)	[O]	Posttranslational modification, protein turnover, chaperones	DnaJ C terminal domain	DnaJ protein homolog 2 (Precursor) GN=LDJ2 OS=Allium porrum (Leek) PE=2 SV=1	O	Posttranslational modification, protein turnover, chaperones	PREDICTED: dnaJ protein homolog [Elaeis guineensis]
c48710.graph_c0	1260	1127	1432	536	553	820	31.33	33.09	38.12	14.23	15.73	16.86	0.00024118	-1.23904	down	[GC]	--	--	--	[GC]	--	UDP-glucoronosyl and UDP-glucosyl transferase	UDP-glycosyltransferase 92A1 GN=UGT92A1 OS=Arabidopsis thaliana (Mouse-ear cress) PE=2 SV=1	G	Carbohydrate transport and metabolism	PREDICTED: UDP-glycosyltransferase 92A1-like [Cucumis melo]
c38384.graph_c0	30	71	45	0	0	0	0.95	2.64	1.52	0	0	0	9.86166e-06	#NAME?	down	--	--	--	--	--	--	--	--	S	Function unknown	--
c25754.graph_c0	39	47	46	15	8	9	1.89	2.69	2.4	0.77	0.44	0.36	0.000827501	-2.26319	down	--	--	--	--	--	--	Protein of unknown function (DUF506)	--	S	Function unknown	PREDICTED: uncharacterized protein LOC103497602 [Cucumis melo]
c33291.graph_c0	1858	1442	1992	710	570	989	75.31	68.95	86.72	30.38	26.07	32.91	3.34933e-06	-1.46686	down	[O]	Posttranslational modification, protein turnover, chaperones	Molecular Function: ATP binding (GO:0005524);; Biological Process: response to stress (GO:0006950);; Molecular Function: 2-alkenal reductase [NAD(P)] activity (GO:0032440);; Biological Process: oxidation-reduction process (GO:0055114);;	K03283|7.05533e-175|cmo:103498170|heat shock cognate 70 kDa protein 2-like; K03283 heat shock 70kDa protein 1/8 (A)	[O]	Posttranslational modification, protein turnover, chaperones	Hsp70 protein	Probable mediator of RNA polymerase II transcription subunit 37c GN=At3g12580 OS=Arabidopsis thaliana (Mouse-ear cress) PE=1 SV=1	O	Posttranslational modification, protein turnover, chaperones	PREDICTED: heat shock cognate 70 kDa protein-like isoform 2 [Cucumis sativus]
c40061.graph_c0	1479	1101	823	262	149	315	85.38	74.92	51.22	16.06	9.75	15.02	2.71562e-18	-2.45767	down	[O]	Posttranslational modification, protein turnover, chaperones	--	K13993|2.49867e-83|cmo:103497111|18.5 kDa class I heat shock protein-like; K13993 HSP20 family protein (A)	[O]	Posttranslational modification, protein turnover, chaperones	Hsp20/alpha crystallin family	18.5 kDa class I heat shock protein GN=HSP18.5-C OS=Glycine max (Soybean) PE=3 SV=1	O	Posttranslational modification, protein turnover, chaperones	PREDICTED: 18.5 kDa class I heat shock protein-like [Cucumis melo]
c57866.graph_c0	10	18	9	0	0	0	0.34	0.72	0.33	0	0	0	0.000832404	#NAME?	down	[S]	Function unknown	--	--	[R]	General function prediction only	Leucine rich repeat;; Leucine Rich repeats (2 copies);; Leucine Rich Repeat;; Leucine rich repeats (6 copies)	Plant intracellular Ras-group-related LRR protein 5 OS=Oryza sativa subsp. japonica (Rice) PE=2 SV=1	S	Function unknown	predicted protein, partial [Micromonas sp. RCC299]
c59754.graph_c6	31136	20207	26971	8953	6379	11348	1562.02	1194.79	1456.51	475.77	361.99	468.97	4.55263e-15	-1.78043	down	[M]	Cell wall/membrane/envelope biogenesis	--	K18819|0|cmo:103497768|galactinol synthase 2; K18819 inositol 3-alpha-galactosyltransferase [EC:2.4.1.123] (A)	[G]	Carbohydrate transport and metabolism	Glycosyl transferase family 8	Galactinol synthase 2 GN=GOLS2 OS=Arabidopsis thaliana (Mouse-ear cress) PE=1 SV=1	G	Carbohydrate transport and metabolism	PREDICTED: galactinol synthase 2 [Cucumis melo]
c56844.graph_c0	12	17	8	0	0	0	1.01	1.69	0.73	0	0	0	0.000874839	#NAME?	down	--	--	--	--	--	--	MiAMP1	--	--	--	hypothetical protein AMTR_s00140p00093980 [Amborella trichopoda]
c61549.graph_c0	9	25	15	0	0	0	1.23	4	2.25	0	0	0	0.00211985	#NAME?	down	[J]	Translation, ribosomal structure and biogenesis	Molecular Function: RNA binding (GO:0003723);; Molecular Function: structural constituent of ribosome (GO:0003735);; Biological Process: translation (GO:0006412);; Cellular Component: small ribosomal subunit (GO:0015935);;	K02969|1.39482e-60|mis:MICPUN_57744|hypothetical protein; K02969 small subunit ribosomal protein S20e (A)	[J]	Translation, ribosomal structure and biogenesis	Ribosomal protein S10p/S20e	40S ribosomal protein S20-2 GN=RPS20B OS=Arabidopsis thaliana (Mouse-ear cress) PE=2 SV=1	J	Translation, ribosomal structure and biogenesis	predicted protein [Hordeum vulgare subsp. vulgare]
c51144.graph_c0	10	8	17	0	0	0	0.92	0.85	1.68	0	0	0	0.00138699	#NAME?	down	--	--	--	K07253|2.52646e-68|tcc:TCM_021592|Tautomerase/MIF superfamily protein; K07253 phenylpyruvate tautomerase [EC:5.3.2.1] (A)	[V]	Defense mechanisms	Macrophage migration inhibitory factor (MIF)	--	V	Defense mechanisms	PREDICTED: macrophage migration inhibitory factor homolog [Elaeis guineensis]
c27983.graph_c0	15	34	18	0	0	0	0.32	0.85	0.41	0	0	0	0.000411222	#NAME?	down	--	--	Biological Process: actin cytoskeleton organization (GO:0030036);; Cellular Component: intracellular part (GO:0044424);;	K05759|1.20708e-12|csv:101218089|profilin-like; K05759 profilin (A)	[Z]	Cytoskeleton	Profilin	Profilin-2 GN=PRO2 OS=Nicotiana tabacum (Common tobacco) PE=1 SV=1	Z	Cytoskeleton	profilin [Rhodosporidium toruloides NP11]
c52185.graph_c0	24	14	13	0	0	0	1.84	1.26	1.08	0	0	0	3.78785e-05	#NAME?	down	--	--	--	--	--	--	Single domain von Willebrand factor type C	--	S	Function unknown	--
c51462.graph_c1	259	168	193	439	486	575	17.69	13.51	14.27	31.97	37.77	32.57	9.0889e-05	1.09843	up	--	--	--	--	--	--	--	--	S	Function unknown	PREDICTED: uncharacterized protein LOC101212042 [Cucumis sativus]
c40552.graph_c0	0	0	0	173	155	1	0	0	0	12.8	12.23	0.06	0.00643687	Inf	up	--	--	--	K00522|1.48575e-50|gmx:547824|FERRITIN, SFerH-1, SOF-35, SOF-5L; ferritin light chain (EC:1.16.3.1); K00522 ferritin heavy chain [EC:1.16.3.2] (A)	[P]	Inorganic ion transport and metabolism	Ferritin-like domain	Ferritin-1, chloroplastic (Precursor) OS=Glycine max (Soybean) PE=1 SV=4	P	Inorganic ion transport and metabolism	predicted protein [Hordeum vulgare subsp. vulgare]
c46944.graph_c0	4	13	11	0	0	0	0.14	0.53	0.41	0	0	0	0.0085692	#NAME?	down	--	--	--	--	--	--	von Willebrand factor type C domain	--	S	Function unknown	--
c59021.graph_c0	43	75	88	0	0	0	3.01	6.29	6.51	0	0	0	1.67278e-08	#NAME?	down	--	--	--	K00522|2.29977e-53|gmx:547824|FERRITIN, SFerH-1, SOF-35, SOF-5L; ferritin light chain (EC:1.16.3.1); K00522 ferritin heavy chain [EC:1.16.3.2] (A)	[P]	Inorganic ion transport and metabolism	Ferritin-like domain	Ferritin-1, chloroplastic (Precursor) OS=Glycine max (Soybean) PE=1 SV=4	P	Inorganic ion transport and metabolism	predicted protein [Hordeum vulgare subsp. vulgare]
c47237.graph_c0	153	178	181	66	86	83	5.7	7.82	7.24	2.63	3.61	2.54	0.00347132	-1.32511	down	--	--	--	--	--	--	Late embryogenesis abundant protein	--	S	Function unknown	PREDICTED: uncharacterized protein LOC103488682 [Cucumis melo]
c47343.graph_c1	142	132	149	41	45	61	18.77	20.45	21.62	5.9	6.87	6.84	2.60731e-06	-1.7513	down	[Q]	Secondary metabolites biosynthesis, transport and catabolism	--	K09755|6.8854e-92|csv:101205783|cytochrome P450 84A1-like; K09755 ferulate-5-hydroxylase [EC:1.14.-.-] (A)	[Q]	Secondary metabolites biosynthesis, transport and catabolism	Cytochrome P450	Cytochrome P450 84A1 GN=F23E13.110 OS=Arabidopsis thaliana (Mouse-ear cress) PE=1 SV=1	Q	Secondary metabolites biosynthesis, transport and catabolism	PREDICTED: cytochrome P450 84A1-like, partial [Cucumis sativus]
c54713.graph_c0	259	162	107	44	49	80	6.51	4.87	2.89	1.15	1.37	1.67	0.000326024	-1.79778	down	[Q]	Secondary metabolites biosynthesis, transport and catabolism	--	--	[QI]	--	Cytochrome P450	Cytochrome P450 87A3 GN=OSJNBa0088I22.16 OS=Oryza sativa subsp. japonica (Rice) PE=2 SV=3	Q	Secondary metabolites biosynthesis, transport and catabolism	PREDICTED: cytochrome P450 87A3 isoform X1 [Cucumis melo]
c57335.graph_c0	1584	1019	1056	613	445	725	34.64	26.24	25.13	15.01	11.24	13.69	1.12435e-09	-1.24064	down	[P]	Inorganic ion transport and metabolism	--	K17469|0|cmo:103499289|low affinity sulfate transporter 3; K17469 sulfate transporter 2, low-affinity (A)	[P]	Inorganic ion transport and metabolism	Sulfate transporter family;; Sulfate transporter N-terminal domain with GLY motif;; STAS domain	Low affinity sulfate transporter 3 GN=ST3 OS=Stylosanthes hamata (Caribbean stylo) PE=2 SV=1	P	Inorganic ion transport and metabolism	PREDICTED: LOW QUALITY PROTEIN: low affinity sulfate transporter 3 [Cucumis melo]
c53611.graph_c1	5390	4170	4066	1442	1315	1794	174.78	159.49	141.55	49.38	48.14	47.66	1.50536e-21	-1.78376	down	[I]	Lipid transport and metabolism	--	K11778|5.58397e-170|cmo:103502025|dehydrodolichyl diphosphate synthase 2; K11778 ditrans,polycis-polyprenyl diphosphate synthase [EC:2.5.1.87] (A)	[I]	Lipid transport and metabolism	Putative undecaprenyl diphosphate synthase	Dehydrodolichyl diphosphate synthase 2 GN=At5g58770 OS=Arabidopsis thaliana (Mouse-ear cress) PE=2 SV=2	I	Lipid transport and metabolism	PREDICTED: dehydrodolichyl diphosphate synthase 2 [Cucumis melo]
c58763.graph_c2	950	897	778	365	301	444	41.24	45.91	36.3	16.74	14.75	15.84	8.17154e-12	-1.46588	down	--	--	--	--	--	--	C1-like domain;; C1 domain	Probable nucleoredoxin 1-1 OS=Oryza sativa subsp. japonica (Rice) PE=2 SV=1	S	Function unknown	PREDICTED: uncharacterized protein LOC101214474 [Cucumis sativus]
c46690.graph_c0	252	246	174	43	56	58	18.84	21.49	13.22	3.24	4.99	3.75	3.87923e-11	-2.2784	down	--	--	--	--	[R]	General function prediction only	Barwin family	Pathogenesis-related protein P2 (Precursor) OS=Solanum lycopersicum (Tomato) PE=1 SV=1	R	General function prediction only	PREDICTED: pathogenesis-related protein PR-4-like [Cucumis melo]
c25622.graph_c0	95	50	85	181	157	265	4.39	2.73	4.23	8.9	8.2	10.08	0.00123294	1.17375	up	--	--	--	--	--	--	Fasciclin domain	Fasciclin-like arabinogalactan protein 11 (Precursor) GN=FLA11 OS=Arabidopsis thaliana (Mouse-ear cress) PE=2 SV=2	R	General function prediction only	PREDICTED: fasciclin-like arabinogalactan protein 12 [Cucumis melo]
c57247.graph_c1	47	33	24	6	5	5	4.06	3.39	2.28	0.56	0.5	0.35	0.00027968	-2.84527	down	--	--	--	K01537|1.9093e-22|cmo:103492632|calcium-transporting ATPase 12, plasma membrane-type-like; K01537 Ca2+-transporting ATPase [EC:3.6.3.8] (A)	[P]	Inorganic ion transport and metabolism	--	Calcium-transporting ATPase 12, plasma membrane-type GN=ACA12 OS=Arabidopsis thaliana (Mouse-ear cress) PE=2 SV=1	P	Inorganic ion transport and metabolism	PREDICTED: calcium-transporting ATPase 12, plasma membrane-type-like [Cucumis melo]
c42092.graph_c0	21	38	27	110	134	127	1.92	4.08	2.68	10.79	13.98	9.69	0.000746576	1.88542	up	--	--	--	--	--	--	--	--	R	General function prediction only	hypothetical protein Csa_7G045480 [Cucumis sativus]
c61042.graph_c1	65	53	79	267	310	320	3.36	3.23	4.4	14.64	18.14	13.64	3.88629e-06	1.99189	up	[A]	RNA processing and modification	Molecular Function: nucleic acid binding (GO:0003676);; Cellular Component: nucleus (GO:0005634);;	K12581|1.8497e-160|csv:101230887|probable CCR4-associated factor 1 homolog 11-like; K12581 CCR4-NOT transcription complex subunit 7/8 (A)	[A]	RNA processing and modification	CAF1 family ribonuclease	Probable CCR4-associated factor 1 homolog 11 GN=CAF1-11 OS=Arabidopsis thaliana (Mouse-ear cress) PE=2 SV=1	K	Transcription	PREDICTED: probable CCR4-associated factor 1 homolog 11-like [Cucumis sativus]
c60589.graph_c0	316	259	445	846	765	960	10.62	10.24	15.99	29.85	28.87	26.34	0.000206718	1.10973	up	--	--	--	--	--	--	Protein of unknown function (DUF642)	--	S	Function unknown	PREDICTED: uncharacterized protein LOC101220961 [Cucumis sativus]
c47253.graph_c0	25	21	19	189	145	253	1.37	1.21	1.08	9.85	7.97	10.23	4.11992e-16	2.94159	up	--	--	--	--	[R]	General function prediction only	C2H2-type zinc finger;; Zinc finger, C2H2 type	Zinc finger protein ZAT12 GN=MMN10.11 OS=Arabidopsis thaliana (Mouse-ear cress) PE=2 SV=1	R	General function prediction only	PREDICTED: zinc finger protein ZAT11-like [Cucumis melo]
c56566.graph_c0	108	66	55	14	22	10	5.8	4.09	3.25	0.86	1.29	0.43	3.55859e-07	-2.36806	down	--	--	--	--	--	--	BURP domain	BURP domain-containing protein 3 (Precursor) OS=Oryza sativa subsp. japonica (Rice) PE=2 SV=1	R	General function prediction only	hypothetical protein Csa_2G245470 [Cucumis sativus]
c41882.graph_c0	9	12	7	561	462	739	0.47	0.73	0.39	30.9	27.13	31.65	6.51586e-74	5.72343	up	--	--	Molecular Function: DNA binding (GO:0003677);; Molecular Function: sequence-specific DNA binding transcription factor activity (GO:0003700);; Cellular Component: nucleus (GO:0005634);; Biological Process: regulation of transcription, DNA-templated (GO:0006355);; Molecular Function: 2-alkenal reductase [NAD(P)] activity (GO:0032440);; Molecular Function: protein dimerization activity (GO:0046983);…	K09264|3.1316e-108|cmo:103494248|truncated transcription factor CAULIFLOWER A; K09264 MADS-box transcription factor, plant (A)	[K]	Transcription	K-box region;; SRF-type transcription factor (DNA-binding and dimerisation domain)	Agamous-like MADS-box protein AGL8 homolog OS=Solanum tuberosum (Potato) PE=2 SV=1	K	Transcription	PREDICTED: truncated transcription factor CAULIFLOWER A isoform X2 [Cucumis melo]
c60320.graph_c0	13	7	11	0	0	0	2.53	1.59	2.7	0	0	0	0.00408986	#NAME?	down	--	--	--	--	--	--	Xyloglucan endo-transglycosylase (XET) C-terminus	Xyloglucan endotransglucosylase/hydrolase protein 22 (Precursor) GN=MUA2.13 OS=Arabidopsis thaliana (Mouse-ear cress) PE=1 SV=1	R	General function prediction only	PREDICTED: probable xyloglucan endotransglucosylase/hydrolase protein 23 [Phoenix dactylifera]
c46896.graph_c0	0	0	0	18	16	18	0	0	0	0.86	0.82	0.67	0.000260923	Inf	up	--	--	--	--	[R]	General function prediction only	--	--	R	General function prediction only	hypothetical protein VITISV_037041 [Vitis vinifera]
c57002.graph_c0	14	8	17	0	0	0	0.88	0.98	1.49	0	0	0	0.000573095	#NAME?	down	--	--	--	--	[R]	General function prediction only	YT521-B-like domain	30-kDa cleavage and polyadenylation specificity factor 30 {ECO:0000303|PubMed:18479511} OS=Arabidopsis thaliana (Mouse-ear cress) PE=1 SV=1	R	General function prediction only	PREDICTED: YTH domain-containing family protein 1-like [Elaeis guineensis]
c43570.graph_c0	8	12	12	0	0	0	0.53	0.94	0.87	0	0	0	0.00277733	#NAME?	down	[J]	Translation, ribosomal structure and biogenesis	Molecular Function: structural constituent of ribosome (GO:0003735);; Cellular Component: nucleolus (GO:0005730);; Cellular Component: mitochondrion (GO:0005739);; Cellular Component: plasma membrane (GO:0005886);; Biological Process: translation (GO:0006412);; Cellular Component: cytosolic large ribosomal subunit (GO:0022625);;	K02877|5.30205e-121|mus:103983523|60S ribosomal protein L15-1-like; K02877 large subunit ribosomal protein L15e (A)	[J]	Translation, ribosomal structure and biogenesis	Ribosomal L15	60S ribosomal protein L15 GN=RPL15 OS=Petunia hybrida (Petunia) PE=2 SV=1	J	Translation, ribosomal structure and biogenesis	PREDICTED: 60S ribosomal protein L15-1-like [Musa acuminata subsp. malaccensis]
c53840.graph_c0	112	94	102	35	54	60	7.35	7.26	7.23	2.45	4.02	3.26	0.00542118	-1.23974	down	--	--	--	K13356|3.4911e-174|cmo:103486124|fatty acyl-CoA reductase 2; K13356 fatty acyl-CoA reductase [EC:1.2.1.-] (A)	[I]	Lipid transport and metabolism	Male sterility protein;; Male sterility protein	Fatty acyl-CoA reductase 2 OS=Arabidopsis thaliana (Mouse-ear cress) PE=2 SV=2	I	Lipid transport and metabolism	PREDICTED: fatty acyl-CoA reductase 2-like [Cucumis sativus]
c52917.graph_c0	128	113	168	364	430	543	3.32	3.46	4.66	9.92	12.56	11.51	1.17665e-05	1.48279	up	--	--	--	--	--	--	Glycosyl hydrolases family 17;; X8 domain;; Glycosyl hydrolases family 17	Probable glucan endo-1,3-beta-glucosidase A6 (Precursor) GN=A6 OS=Arabidopsis thaliana (Mouse-ear cress) PE=2 SV=1	R	General function prediction only	PREDICTED: probable glucan endo-1,3-beta-glucosidase A6-like [Cucumis sativus]
c25572.graph_c0	1687	1384	1549	3528	3203	4984	100.24	96.86	99.29	222.74	215.77	244.76	1.05408e-08	1.11319	up	--	--	--	--	--	--	C2 domain	Elicitor-responsive protein 3 OS=Oryza sativa subsp. japonica (Rice) PE=2 SV=1	R	General function prediction only	PREDICTED: protein enabled homolog [Cucumis melo]
c61506.graph_c0	157	190	176	27	51	52	6.21	8.91	7.47	1.13	2.27	1.69	1.4901e-06	-2.21613	down	--	--	--	--	--	--	--	Cysteine proteinase inhibitor 1 {ECO:0000303|PubMed:14697268} (Precursor) OS=Actinidia deliciosa (Kiwi) PE=1 SV=1	--	--	PREDICTED: cysteine proteinase inhibitor A-like [Cucumis melo]
c46630.graph_c0	26	35	32	0	0	0	0.62	0.98	0.81	0	0	0	1.29049e-09	#NAME?	down	[E]	Amino acid transport and metabolism	--	--	--	--	Pyridoxal-dependent decarboxylase, pyridoxal binding domain;; Pyridoxal-dependent decarboxylase, C-terminal sheet domain	Arginine decarboxylase 2 GN=SPE2 OS=Arabidopsis thaliana (Mouse-ear cress) PE=2 SV=1	E	Amino acid transport and metabolism	PREDICTED: arginine decarboxylase-like [Phoenix dactylifera]
c67711.graph_c0	11	15	12	0	0	0	0.33	0.53	0.38	0	0	0	0.000671987	#NAME?	down	--	--	--	--	--	--	--	--	S	Function unknown	PREDICTED: uncharacterized protein LOC105060444 [Elaeis guineensis]
c52271.graph_c0	50	35	14	0	0	0	2.67	2.95	0.44	0	0	0	7.47486e-07	#NAME?	down	--	--	--	--	--	--	Viral (Superfamily 1) RNA helicase	--	--	--	RNA helicase [Phaseolus vulgaris]
c53839.graph_c0	126	82	55	265	167	307	2.47	1.9	1.15	5.42	3.65	4.89	0.000108765	1.2935	up	--	--	--	--	--	--	Sieve element occlusion C-terminus;; Sieve element occlusion N-terminus;; Sieve element occlusion N-terminus	--	S	Function unknown	PREDICTED: uncharacterized protein LOC103502357 isoform X1 [Cucumis melo]
c41011.graph_c0	162	139	160	399	428	541	5.35	5.42	5.67	13.97	15.92	14.77	1.61944e-07	1.35798	up	--	--	--	--	--	--	NPH3 family	Coleoptile phototropism protein 1 OS=Oryza sativa subsp. japonica (Rice) PE=2 SV=1	S	Function unknown	PREDICTED: root phototropism protein 3 [Cucumis melo]
c58369.graph_c0	7081	4741	4850	2675	1969	3264	181.29	146.11	134.64	72.33	59.06	64.19	3.22994e-11	-1.28527	down	--	--	--	--	[R]	General function prediction only	Protein kinase domain	Probable plastid-lipid-associated protein 14, chloroplastic (Precursor) GN=PAP14 OS=Arabidopsis thaliana (Mouse-ear cress) PE=1 SV=1	T	Signal transduction mechanisms	PREDICTED: uncharacterized protein LOC101205688 [Cucumis sativus]
c25916.graph_c0	1090	861	1363	2825	2773	3735	28.45	26.54	38.33	77.47	81.45	79.96	1.57244e-08	1.26806	up	[Q]	Secondary metabolites biosynthesis, transport and catabolism	--	--	[Q]	Secondary metabolites biosynthesis, transport and catabolism	Multicopper oxidase;; Multicopper oxidase;; Multicopper oxidase	L-ascorbate oxidase homolog (Precursor) GN=Bp10 OS=Brassica napus (Rape) PE=2 SV=1	Q	Secondary metabolites biosynthesis, transport and catabolism	PREDICTED: L-ascorbate oxidase homolog [Cucumis melo]
c58839.graph_c4	4980	4281	5728	1737	1782	2414	150.5	152.7	185.48	55.22	60.59	59.68	1.37531e-05	-1.56336	down	[G]	Carbohydrate transport and metabolism	--	K09874|0|cmo:103482897|probable aquaporin NIP5-1; K09874 aquaporin NIP (A)	[G]	Carbohydrate transport and metabolism	Major intrinsic protein	Probable aquaporin NIP5-1 GN=F24G24.180 OS=Arabidopsis thaliana (Mouse-ear cress) PE=2 SV=1	G	Carbohydrate transport and metabolism	PREDICTED: probable aquaporin NIP5-1 [Cucumis melo]
c56315.graph_c0	60	84	67	9	7	10	1.15	1.9	1.37	0.18	0.15	0.16	5.5228e-07	-3.27233	down	--	--	--	K00454|0|csv:101216318|linoleate 13S-lipoxygenase 2-1, chloroplastic-like; K00454 lipoxygenase [EC:1.13.11.12] (A)	--	--	Lipoxygenase;; Lipoxygenase;; PLAT/LH2 domain	Linoleate 13S-lipoxygenase 2-1, chloroplastic (Precursor) GN=LOX2.1 OS=Solanum tuberosum (Potato) PE=1 SV=1	E	Amino acid transport and metabolism	PREDICTED: linoleate 13S-lipoxygenase 2-1, chloroplastic-like [Cucumis sativus]
c40919.graph_c1	104	71	87	249	174	309	2.05	1.71	1.9	5.27	3.98	5.1	0.000122177	1.25529	up	[RTKL]	--	--	--	[T]	Signal transduction mechanisms	Protein tyrosine kinase;; Protein kinase domain	Serine/threonine-protein kinase HT1 GN=HT1 OS=Arabidopsis thaliana (Mouse-ear cress) PE=1 SV=1	T	Signal transduction mechanisms	PREDICTED: probable LIM domain-containing serine/threonine-protein kinase DDB_G0287001-like [Cucumis sativus]
c58971.graph_c0	102	155	121	0	0	0	3.51	6.29	6.14	0	0	0	1.44033e-15	#NAME?	down	--	--	--	--	--	--	EF hand;; EF-hand domain pair;; Secreted protein acidic and rich in cysteine Ca binding region	--	R	General function prediction only	--
c61593.graph_c0	41	53	35	140	130	179	5.75	8.7	5.4	21.44	21.11	21.34	4.62314e-05	1.56256	up	--	--	Molecular Function: phospholipase A2 activity (GO:0004623);; Cellular Component: extracellular region (GO:0005576);; Cellular Component: vacuole (GO:0005773);; Cellular Component: Golgi apparatus (GO:0005794);; Biological Process: phospholipid metabolic process (GO:0006644);; Biological Process: lipid catabolic process (GO:0016042);;	K01047|1.66427e-90|cmo:103494216|phospholipase A2-alpha; K01047 secretory phospholipase A2 [EC:3.1.1.4] (A)	--	--	--	Phospholipase A2-alpha (Precursor) GN=PLA2-ALPHA OS=Arabidopsis thaliana (Mouse-ear cress) PE=1 SV=1	I	Lipid transport and metabolism	PREDICTED: phospholipase A2-alpha [Cucumis melo]
c59806.graph_c0	60	106	80	0	0	0	2.23	4.65	3.19	0	0	0	1.56158e-10	#NAME?	down	--	--	--	--	--	--	--	--	R	General function prediction only	--
c47601.graph_c0	11	14	7	0	0	0	1.28	1.91	0.89	0	0	0	0.00297734	#NAME?	down	--	--	--	K02983|4.36471e-22|vcn:VOLCADRAFT_78308|rps30; component of cytosolic 80S ribosome and 40S small subunit; K02983 small subunit ribosomal protein S30e (A)	[JO]	--	Ribosomal protein S30;; Ubiquitin family	40S ribosomal protein S30 GN=RPS30C OS=Arabidopsis thaliana (Mouse-ear cress) PE=3 SV=3	J	Translation, ribosomal structure and biogenesis	unnamed protein product [Albugo candida]
c51876.graph_c0	64	28	41	10	15	18	2.04	1.18	1.47	0.44	0.47	0.41	0.00859633	-1.78069	down	--	--	--	--	[I]	Lipid transport and metabolism	Lipase (class 3)	Phospholipase A1-Igamma3, chloroplastic (Precursor) GN=At1g51440 OS=Arabidopsis thaliana (Mouse-ear cress) PE=1 SV=1	I	Lipid transport and metabolism	PREDICTED: phospholipase A1-Igamma3, chloroplastic [Cucumis melo]
c41438.graph_c0	69	43	56	18	6	19	0.74	0.54	0.64	0.2	0.07	0.16	0.000218343	-2.22849	down	[V]	Defense mechanisms	--	--	[Q]	Secondary metabolites biosynthesis, transport and catabolism	ABC-2 type transporter;; ABC transporter;; Plant PDR ABC transporter associated;; ABC-transporter extracellular N-terminal;; AAA domain;; AAA domain;; P-loop containing region of AAA domain;; ATPase family associated with various cellular activities (AAA);; 50S ribosome-binding GTPase	Pleiotropic drug resistance protein 2 GN=PDR2 OS=Nicotiana plumbaginifolia (Leadwort-leaved tobacco) PE=2 SV=1	Q	Secondary metabolites biosynthesis, transport and catabolism	PREDICTED: LOW QUALITY PROTEIN: pleiotropic drug resistance protein 2-like [Cucumis melo]
c25669.graph_c0	147	113	116	508	318	536	6.89	6.24	5.85	25.18	16.84	20.66	1.75532e-10	1.63473	up	[MG]	--	--	--	--	--	NmrA-like family;; NADH(P)-binding;; Saccharopine dehydrogenase;; NAD dependent epimerase/dehydratase family;; 3-beta hydroxysteroid dehydrogenase/isomerase family;; short chain dehydrogenase;; KR domain	Isoflavone reductase-like protein OS=Olea europaea (Common olive) PE=1 SV=1	R	General function prediction only	PREDICTED: isoflavone reductase-like protein [Cucumis melo]
c58264.graph_c0	13	22	22	0	0	0	0.97	2.13	2.27	0	0	0	6.55745e-06	#NAME?	down	--	--	--	--	--	--	Phosphate-induced protein 1 conserved region	Protein EXORDIUM (Precursor) GN=EXO OS=Arabidopsis thaliana (Mouse-ear cress) PE=2 SV=1	R	General function prediction only	PREDICTED: protein EXORDIUM-like [Elaeis guineensis]
c46588.graph_c0	128	80	95	59	24	61	4.11	3.01	3.24	1.98	0.86	1.59	0.00481624	-1.31529	down	[V]	Defense mechanisms	--	--	[IR]	--	ABC transporter;; AAA domain	ABC transporter A family member 2 GN=T23J7.60 OS=Arabidopsis thaliana (Mouse-ear cress) PE=2 SV=1	Q	Secondary metabolites biosynthesis, transport and catabolism	PREDICTED: ABC transporter A family member 2-like [Cucumis sativus]
c53389.graph_c0	617	461	362	179	186	260	38.18	33.42	22.34	10.65	11.65	12.33	6.15349e-09	-1.39731	down	[MG]	--	--	--	--	--	NmrA-like family;; NADH(P)-binding;; NAD dependent epimerase/dehydratase family;; 3-beta hydroxysteroid dehydrogenase/isomerase family	Isoflavone reductase homolog OS=Solanum tuberosum (Potato) PE=2 SV=1	R	General function prediction only	PREDICTED: isoflavone reductase-like protein [Cucumis melo]
c50396.graph_c1	45	72	56	0	0	0	3.35	6.3	4.51	0	0	0	2.95435e-11	#NAME?	down	[R]	General function prediction only	--	--	[R]	General function prediction only	RNA recognition motif. (a.k.a. RRM, RBD, or RNP domain);; RNA recognition motif (a.k.a. RRM, RBD, or RNP domain);; RNA recognition motif. (a.k.a. RRM, RBD, or RNP domain)	Glycine-rich RNA-binding protein GRP1A OS=Sinapis alba (White mustard) PE=2 SV=1	A	RNA processing and modification	unnamed protein product [Vitis vinifera]
c25888.graph_c0	228	144	125	497	366	595	6.08	4.54	3.57	13.93	10.98	12.97	1.76691e-07	1.35927	up	[Q]	Secondary metabolites biosynthesis, transport and catabolism	--	--	[QI]	--	Cytochrome P450	Alkane hydroxylase MAH1 {ECO:0000303|PubMed:17905869} OS=Arabidopsis thaliana (Mouse-ear cress) PE=2 SV=1	Q	Secondary metabolites biosynthesis, transport and catabolism	hypothetical protein Csa_6G487020 [Cucumis sativus]
c46392.graph_c1	11	9	7	47	46	47	1.28	1.23	0.89	5.92	6.16	4.61	0.0029022	2.20906	up	--	--	--	--	--	--	Tetraspanin family	Tetraspanin-6 GN=TET6 OS=Arabidopsis thaliana (Mouse-ear cress) PE=2 SV=1	S	Function unknown	hypothetical protein POPTR_0010s22710g [Populus trichocarpa]
c57085.graph_c0	13	13	8	0	0	0	0.89	2.12	1.51	0	0	0	0.00190497	#NAME?	down	[O]	Posttranslational modification, protein turnover, chaperones	--	K13993|4.81814e-83|pda:103709606|17.3 kDa class II heat shock protein-like; K13993 HSP20 family protein (A)	[O]	Posttranslational modification, protein turnover, chaperones	Hsp20/alpha crystallin family	17.9 kDa class II heat shock protein GN=HSP17.9-D OS=Glycine max (Soybean) PE=3 SV=1	O	Posttranslational modification, protein turnover, chaperones	PREDICTED: 17.3 kDa class II heat shock protein-like [Elaeis guineensis]
c53585.graph_c0	192	113	117	51	76	73	28.26	19.53	19.11	8.21	12.89	9	0.000863385	-1.21362	down	[FGR]	--	--	K01522|2.25313e-25|csv:101213613|bis(5'-adenosyl)-triphosphatase-like; K01522 bis(5'-adenosyl)-triphosphatase [EC:3.6.1.29] (A)	[FR]	--	--	--	F	Nucleotide transport and metabolism	PREDICTED: bis(5&apos;-adenosyl)-triphosphatase-like [Cucumis sativus]
c53888.graph_c0	18	48	31	0	0	0	1.41	4.48	2.64	0	0	0	0.00014162	#NAME?	down	--	--	--	--	[DZ]	--	Translationally controlled tumour protein	Translationally-controlled tumor protein homolog GN=TCTP OS=Elaeis guineensis var. tenera (Oil palm) PE=2 SV=1	Z	Cytoskeleton	PREDICTED: translationally-controlled tumor protein homolog [Elaeis guineensis]
c59857.graph_c0	342	233	128	771	581	1000	8.29	6.47	3.27	19.23	17.13	19.2	9.38884e-12	1.55172	up	--	--	--	--	--	--	Terpene synthase, N-terminal domain;; Terpene synthase family, metal binding domain;; Terpene synthase family, metal binding domain	(+)-gamma-cadinene synthase OS=Cucumis melo (Muskmelon) PE=1 SV=1	R	General function prediction only	PREDICTED: (+)-gamma-cadinene synthase-like [Cucumis melo]
c60049.graph_c1	6713	4877	6560	1874	1478	2525	95.86	83.56	99.59	28.91	23.75	31.36	1.26129e-13	-1.8622	down	[H]	Coenzyme transport and metabolism	--	K03147|0|cmo:103497093|phosphomethylpyrimidine synthase, chloroplastic; K03147 phosphomethylpyrimidine synthase [EC:4.1.99.17] (A)	--	--	ThiC family;; ThiC-associated domain	Phosphomethylpyrimidine synthase, chloroplastic (Precursor) GN=T27A16.27 OS=Arabidopsis thaliana (Mouse-ear cress) PE=1 SV=1	H	Coenzyme transport and metabolism	PREDICTED: phosphomethylpyrimidine synthase, chloroplastic isoform X2 [Cucumis melo]
c46010.graph_c0	1114	724	775	3271	2620	4250	43.69	33.48	32.5	135.22	115.95	136.67	3.56111e-20	1.7492	up	--	--	Molecular Function: carboxylic ester hydrolase activity (GO:0004091);; Biological Process: lipid metabolic process (GO:0006629);; Biological Process: stomatal complex morphogenesis (GO:0010103);;	--	--	--	GDSL-like Lipase/Acylhydrolase	GDSL esterase/lipase At1g33811 (Precursor) GN=At1g33811 OS=Arabidopsis thaliana (Mouse-ear cress) PE=2 SV=1	R	General function prediction only	PREDICTED: GDSL esterase/lipase At1g33811 [Cucumis melo]
c58562.graph_c2	0	0	0	159	178	0	0	0	0	4.25	5.08	0	0.00990749	Inf	up	--	--	--	--	[DR]	--	Inhibitor of Apoptosis domain;; Caspase recruitment domain;; Zinc finger, C3HC4 type (RING finger)	MND1-interacting protein 1 GN=MIP1 OS=Arabidopsis thaliana (Mouse-ear cress) PE=1 SV=1	D	Cell cycle control, cell division, chromosome partitioning	hypothetical protein CGLO_11221 [Colletotrichum gloeosporioides Cg-14]
c57115.graph_c0	8	19	11	0	0	0	0.65	1.66	0.98	0	0	0	0.00183451	#NAME?	down	--	--	--	K11251|1.0395e-54|cam:101514392|probable histone H2A.2-like; K11251 histone H2A (A)	[B]	Chromatin structure and dynamics	Core histone H2A/H2B/H3/H4	Probable histone H2A.1 GN=MtrDRAFT_AC149210g1v1 OS=Medicago truncatula (Barrel medic) PE=1 SV=1	B	Chromatin structure and dynamics	PREDICTED: probable histone H2A.2-like [Cicer arietinum]
c40792.graph_c0	1242	1058	1248	566	447	738	39.82	40.04	42.89	19.1	16.14	19.37	2.62221e-09	-1.2589	down	--	--	--	K14709|0|csv:101221552|probable zinc transporter 10-like; K14709 solute carrier family 39 (zinc transporter), member 1/2/3 (A)	[P]	Inorganic ion transport and metabolism	ZIP Zinc transporter	Fe(2+) transport protein 1 (Precursor) GN=IRT1 OS=Arabidopsis thaliana (Mouse-ear cress) PE=1 SV=2	P	Inorganic ion transport and metabolism	PREDICTED: probable zinc transporter 10-like [Cucumis sativus]
c57670.graph_c0	11	16	21	0	0	0	0.28	0.48	0.57	0	0	0	5.81731e-05	#NAME?	down	--	--	--	K13912|6.85433e-111|vcn:VOLCADRAFT_68493|hypothetical protein; K13912 deleted in malignant brain tumors 1 protein (A)	--	--	Scavenger receptor cysteine-rich domain;; Scavenger receptor cysteine-rich domain	--	R	General function prediction only	hypothetical protein VOLCADRAFT_68493 [Volvox carteri f. nagariensis]
c60209.graph_c0	712	493	595	281	236	389	22.33	17.75	18.73	11.72	8.46	11.02	2.85155e-07	-1.21254	down	--	--	--	K17609|0|cmo:103503856|probable nucleoredoxin 2; K17609 nucleoredoxin [EC:1.8.1.8] (A)	[R]	General function prediction only	Thioredoxin-like;; Thioredoxin-like domain;; AhpC/TSA family;; Thioredoxin	Probable nucleoredoxin 2 OS=Oryza sativa subsp. japonica (Rice) PE=2 SV=1	O	Posttranslational modification, protein turnover, chaperones	PREDICTED: probable nucleoredoxin 2 isoform X1 [Cucumis melo]
c48149.graph_c0	81	72	48	29	20	29	4.85	5.08	3.1	1.84	1.36	1.43	0.00386459	-1.56974	down	--	--	--	--	--	--	WRKY DNA -binding domain	Probable WRKY transcription factor 75 GN=WRKY75 OS=Arabidopsis thaliana (Mouse-ear cress) PE=2 SV=1	K	Transcription	PREDICTED: probable WRKY transcription factor 75 [Cucumis melo]
c53446.graph_c1	1572	1372	1744	3242	3566	4340	58.93	60.67	70.16	130.1	152.98	135.43	0.000356468	1.03685	up	--	--	--	K17278|1.91115e-91|csv:101207362|membrane steroid-binding protein 2-like; K17278 membrane-associated progesterone receptor component (A)	[R]	General function prediction only	Cytochrome b5-like Heme/Steroid binding domain	Membrane steroid-binding protein 2 OS=Arabidopsis thaliana (Mouse-ear cress) PE=1 SV=1	R	General function prediction only	PREDICTED: membrane steroid-binding protein 2-like [Cucumis sativus]
c54471.graph_c0	289	277	213	34	21	38	23.61	26.55	18.56	2.89	1.9	2.66	1.89511e-25	-3.30586	down	--	--	--	--	--	--	Pathogenesis-related protein Bet v I family;; Polyketide cyclase / dehydrase and lipid transport	MLP-like protein 31 GN=MLP31 OS=Arabidopsis thaliana (Mouse-ear cress) PE=2 SV=2	S	Function unknown	PREDICTED: MLP-like protein 28-like [Cucumis sativus]
c57344.graph_c1	304	180	337	750	601	983	4.56	2.9	4.91	11.13	9.31	10.9	1.26017e-08	1.2786	up	--	--	--	--	--	--	Glycosyl hydrolase family 10;; Thaumatin family	Thaumatin-like protein 1a (Precursor) GN=TL1 OS=Malus domestica (Apple) PE=1 SV=1	R	General function prediction only	PREDICTED: uncharacterized protein LOC103497316 [Cucumis melo]
c51624.graph_c0	980	726	704	244	172	298	26.43	23.45	20.41	7.29	5.19	7.7	7.25278e-20	-1.9764	down	[Q]	Secondary metabolites biosynthesis, transport and catabolism	--	--	[Q]	Secondary metabolites biosynthesis, transport and catabolism	Cytochrome P450;; Cytochrome P450	Cytochrome P450 78A5 GN=F21F23.15 OS=Arabidopsis thaliana (Mouse-ear cress) PE=2 SV=1	Q	Secondary metabolites biosynthesis, transport and catabolism	PREDICTED: cytochrome P450 78A3-like [Cucumis sativus]
c57018.graph_c0	37	44	24	3	1	2	1.21	1.7	0.84	0.18	0.04	0.05	5.64108e-07	-4.37348	down	--	--	--	--	[R]	General function prediction only	Ankyrin repeats (3 copies);; Ankyrin repeat;; Ankyrin repeats (many copies);; Domain of unknown function;; Ankyrin repeat;; Ankyrin repeats (many copies)	--	R	General function prediction only	PREDICTED: ankyrin repeat-containing protein At5g02620-like isoform X1 [Cucumis melo]
c61164.graph_c0	89	59	64	275	217	360	4.37	3.42	3.39	14.31	12.06	14.57	2.67779e-09	1.79449	up	[R]	General function prediction only	Molecular Function: O-methyltransferase activity (GO:0008171);; Biological Process: methylation (GO:0032259);;	K00588|5.38978e-167|csv:101205648|caffeoyl-CoA O-methyltransferase 1-like; K00588 caffeoyl-CoA O-methyltransferase [EC:2.1.1.104] (A)	[Q]	Secondary metabolites biosynthesis, transport and catabolism	O-methyltransferase;; Methyltransferase domain;; Methyltransferase domain	Caffeoyl-CoA O-methyltransferase 1 GN=CCOAOMT1 OS=Populus trichocarpa (Western balsam poplar) PE=2 SV=1	Q	Secondary metabolites biosynthesis, transport and catabolism	putative caffeoyl-coenzyme A 3-O-methyltransferase [Hibiscus cannabinus]
c61787.graph_c0	12	30	23	0	0	0	0.6	1.76	1.23	0	0	0	0.000142205	#NAME?	down	[G]	Carbohydrate transport and metabolism	Molecular Function: transporter activity (GO:0005215);; Biological Process: transport (GO:0006810);; Cellular Component: integral component of membrane (GO:0016021);;	K09873|2.7112e-145|tcc:TCM_028837|Delta tonoplast integral protein; K09873 aquaporin TIP (A)	[G]	Carbohydrate transport and metabolism	Major intrinsic protein	Aquaporin TIP2-1, N-terminally processed GN=TIP2-1 OS=Arabidopsis thaliana (Mouse-ear cress) PE=1 SV=2	G	Carbohydrate transport and metabolism	aquaporin-like protein [Chimonanthus praecox]
c62437.graph_c0	12	18	12	0	0	0	0.84	1.48	0.91	0	0	0	0.000256504	#NAME?	down	--	--	Molecular Function: structural constituent of ribosome (GO:0003735);; Cellular Component: ribosome (GO:0005840);; Biological Process: translation (GO:0006412);;	K02903|1.41316e-83|pda:103719256|60S ribosomal protein L28-2-like; K02903 large subunit ribosomal protein L28e (A)	[J]	Translation, ribosomal structure and biogenesis	Ribosomal L28e protein family	60S ribosomal protein L28-2 GN=RPL28C OS=Arabidopsis thaliana (Mouse-ear cress) PE=2 SV=1	J	Translation, ribosomal structure and biogenesis	PREDICTED: 60S ribosomal protein L28-2-like [Elaeis guineensis]
c42424.graph_c0	52	16	35	1	2	9	2.56	0.93	1.85	0.05	0.11	0.36	0.000552922	-3.42267	down	--	--	--	--	--	--	--	--	S	Function unknown	hypothetical protein Csa_6G398200 [Cucumis sativus]
c31575.graph_c0	2987	2351	2623	809	653	996	95.78	88.99	90.17	27.3	23.57	26.13	7.84675e-24	-1.91651	down	--	--	--	--	--	--	D-mannose binding lectin;; PAN-like domain	Epidermis-specific secreted glycoprotein EP1 (Precursor) GN=EP1 OS=Daucus carota (Wild carrot) PE=1 SV=1	R	General function prediction only	PREDICTED: epidermis-specific secreted glycoprotein EP1-like [Cucumis sativus]
c47051.graph_c0	970	773	480	376	330	451	68.1	63.62	36.39	28.48	26.61	26.53	0.00377066	-1.1286	down	--	--	--	--	--	--	Pathogenesis-related protein Bet v I family;; Polyketide cyclase / dehydrase and lipid transport	MLP-like protein 43 GN=MLP43 OS=Arabidopsis thaliana (Mouse-ear cress) PE=1 SV=1	S	Function unknown	PREDICTED: MLP-like protein 34-like [Cucumis sativus]
c60595.graph_c0	1618	1464	1481	3512	2867	4418	81.34	86.76	80.18	187.06	163.02	182.99	3.02967e-07	1.01123	up	--	--	--	--	--	--	Protein of unknown function (DUF1218)	--	R	General function prediction only	PREDICTED: uncharacterized protein LOC101208795 [Cucumis sativus]
c59901.graph_c1	39	11	27	3	4	3	5.38	1.75	3.78	0.35	0.59	0.49	0.00239196	-3.02891	down	[M]	Cell wall/membrane/envelope biogenesis	--	--	--	--	Mycolic acid cyclopropane synthetase;; Methyltransferase domain;; Methyltransferase domain;; Methyltransferase domain;; Methyltransferase small domain;; Methyltransferase domain;; Methyltransferase domain;; Methyltransferase domain;; Nodulation protein S (NodS);; ubiE/COQ5 methyltransferase family;; Protein-L-isoaspartate(D-aspartate) O-methyltransferase (PCMT)	(S)-tetrahydroprotoberberine N-methyltransferase OS=Eschscholzia californica (California poppy) PE=1 SV=1	M	Cell wall/membrane/envelope biogenesis	PREDICTED: pavine N-methyltransferase-like isoform X3 [Cucumis melo]
c57063.graph_c0	265	258	236	115	99	145	6.38	7.14	6.02	2.82	3.06	2.78	1.90552e-05	-1.30892	down	[S]	Function unknown	--	--	--	--	NAD(P)-binding Rossmann-like domain;; FAD dependent oxidoreductase;; FAD binding domain;; Pyridine nucleotide-disulphide oxidoreductase;; Flavin containing amine oxidoreductase;; Thi4 family	--	R	General function prediction only	PREDICTED: phytoene dehydrogenase, chloroplastic/chromoplastic-like isoform X2 [Cucumis melo]
c31541.graph_c0	20	26	20	0	0	0	1.8	2.81	1.95	0	0	0	8.70687e-07	#NAME?	down	[J]	Translation, ribosomal structure and biogenesis	Cellular Component: intracellular (GO:0005622);;	K02934|5.31228e-57|sita:101776968|60S ribosomal protein L6-3-like; K02934 large subunit ribosomal protein L6e (A)	[J]	Translation, ribosomal structure and biogenesis	Ribosomal protein L6e	60S ribosomal protein L6 GN=RPL6 OS=Mesembryanthemum crystallinum (Common ice plant) PE=2 SV=1	J	Translation, ribosomal structure and biogenesis	60s ribosomal protein l6 [Moniliophthora roreri MCA 2997]
c54326.graph_c0	17	26	17	0	0	0	1.01	1.82	1.09	0	0	0	3.48453e-06	#NAME?	down	--	--	--	--	--	--	NADH(P)-binding	3-oxo-Delta(4,5)-steroid 5-beta-reductase GN=T22A6.50 OS=Arabidopsis thaliana (Mouse-ear cress) PE=1 SV=1	R	General function prediction only	PREDICTED: 3-oxo-Delta(4,5)-steroid 5-beta-reductase-like [Cucumis sativus]
c45535.graph_c1	54	32	34	124	120	122	1.8	1.26	1.21	4.35	4.53	3.32	0.00134655	1.46325	up	--	--	Biological Process: response to karrikin (GO:0080167);;	--	--	--	Protein of unknown function (DUF620)	--	S	Function unknown	PREDICTED: uncharacterized protein LOC101207651 [Cucumis sativus]
c48707.graph_c0	10	10	9	0	0	0	0.56	0.66	0.55	0	0	0	0.00621245	#NAME?	down	--	--	--	--	--	--	Tetraspanin family	Tetraspanin-7 GN=TET7 OS=Arabidopsis thaliana (Mouse-ear cress) PE=2 SV=1	S	Function unknown	PREDICTED: tetraspanin-8-like [Elaeis guineensis]
c56635.graph_c0	0	0	0	153	132	2	0	0	0	5.19	4.79	0.1	0.00707387	Inf	up	--	--	--	--	[O]	Posttranslational modification, protein turnover, chaperones	Hsp20/alpha crystallin family	--	O	Posttranslational modification, protein turnover, chaperones	--
c39187.graph_c0	9	18	11	0	0	0	1.15	2.69	1.54	0	0	0	0.0006361	#NAME?	down	[J]	Translation, ribosomal structure and biogenesis	--	K02974|3.24587e-27|crb:CARUB_v10014901mg|hypothetical protein; K02974 small subunit ribosomal protein S24e (A)	[J]	Translation, ribosomal structure and biogenesis	Ribosomal protein S24e	40S ribosomal protein S24-1 GN=RPS24A OS=Arabidopsis thaliana (Mouse-ear cress) PE=2 SV=1	J	Translation, ribosomal structure and biogenesis	predicted protein [Hordeum vulgare subsp. vulgare]
c36807.graph_c0	43	38	35	110	111	151	1.04	1.09	0.91	2.79	3.02	2.98	0.000642787	1.46835	up	--	--	Molecular Function: transferase activity, transferring glycosyl groups (GO:0016757);;	--	[GC]	--	UDP-glucoronosyl and UDP-glucosyl transferase	Flavonoid 3-O-glucosyltransferase GN=UGT78G1 OS=Medicago truncatula (Barrel medic) PE=1 SV=1	G	Carbohydrate transport and metabolism	hypothetical protein Csa_1G420860 [Cucumis sativus]
c51814.graph_c0	85	67	126	228	242	271	4.4	4.07	7	12.44	14.17	11.52	0.00500349	1.2015	up	--	--	--	--	--	--	Late embryogenesis abundant protein	Protein YLS9 GN=F11F19.11 OS=Arabidopsis thaliana (Mouse-ear cress) PE=2 SV=1	S	Function unknown	PREDICTED: protein YLS9 [Cucumis melo]
c25675.graph_c0	842	587	491	400	221	428	15.37	12.65	9.57	7.65	4.52	6.36	3.76964e-06	-1.08819	down	[L]	Replication, recombination and repair	--	K02542|0|csv:101223575|MCM6; minichromosome maintenance complex component 6; K02542 DNA replication licensing factor MCM6 [EC:3.6.4.12] (A)	[L]	Replication, recombination and repair	MCM2/3/5 family;; MCM N-terminal domain;; Magnesium chelatase, subunit ChlI	DNA replication licensing factor MCM6 GN=MCM6 OS=Arabidopsis thaliana (Mouse-ear cress) PE=1 SV=1	L	Replication, recombination and repair	PREDICTED: DNA replication licensing factor MCM6-like [Cucumis sativus]
c58311.graph_c0	204	108	115	70	28	70	3.42	2.09	2.32	1.43	0.6	1.27	3.06943e-05	-1.5627	down	[RTKL]	--	--	--	--	--	Carbohydrate-binding protein of the ER;; Protein tyrosine kinase;; Protein kinase domain;; Leucine Rich repeats (2 copies);; Leucine rich repeat;; Leucine Rich repeat;; Leucine Rich Repeat	Putative leucine-rich repeat receptor-like protein kinase At2g19210 (Precursor) GN=At2g19210 OS=Arabidopsis thaliana (Mouse-ear cress) PE=3 SV=1	T	Signal transduction mechanisms	PREDICTED: putative leucine-rich repeat receptor-like protein kinase At2g19210 [Cucumis melo]
c55760.graph_c0	2026	1339	1622	879	623	1045	35.59	27.78	30.56	16.17	12.29	14.94	3.32377e-09	-1.18619	down	--	--	--	--	[PQ]	--	Ferric reductase NAD binding domain;; FAD-binding domain;; Ferric reductase like transmembrane component	Ferric reduction oxidase 7, chloroplastic (Precursor) GN=FRO7 OS=Arabidopsis thaliana (Mouse-ear cress) PE=2 SV=1	Q	Secondary metabolites biosynthesis, transport and catabolism	PREDICTED: ferric reduction oxidase 7, chloroplastic [Cucumis melo]
c57037.graph_c0	9	15	18	0	0	0	1.05	1.47	0.85	0	0	0	0.000240598	#NAME?	down	--	--	--	--	[R]	General function prediction only	--	--	R	General function prediction only	PREDICTED: YTH domain-containing family protein 2-like [Elaeis guineensis]
c57862.graph_c0	295	222	252	124	122	191	21	19.54	20.15	9.2	10.57	11.35	0.00117843	-1.03879	down	--	--	--	--	[S]	Function unknown	Domain of unknown function (DUF1794);; PPR repeat	UPF0678 fatty acid-binding protein-like protein At1g79260 GN=At1g79260 OS=Arabidopsis thaliana (Mouse-ear cress) PE=1 SV=1	S	Function unknown	PREDICTED: pentatricopeptide repeat-containing protein At4g15720 [Cucumis melo]
c25698.graph_c0	173	227	214	32	30	34	17.73	27.37	23.93	3.54	3.53	2.93	1.28566e-07	-2.90425	down	--	--	--	--	--	--	Probable lipid transfer	--	--	--	PREDICTED: uncharacterized protein LOC101207186 [Cucumis sativus]
c58187.graph_c1	87	63	55	223	133	253	2.79	2.53	1.89	8.05	4.81	7.07	0.00012106	1.34917	up	--	--	--	K06268|9.46485e-151|csv:101217513|calcineurin B-like protein 10-like; K06268 serine/threonine-protein phosphatase 2B regulatory subunit (A)	[T]	Signal transduction mechanisms	EF hand;; EF-hand domain pair;; EF-hand domain;; EF-hand domain pair;; EF hand	Calcineurin B-like protein 10 GN=CBL10 OS=Arabidopsis thaliana (Mouse-ear cress) PE=1 SV=1	T	Signal transduction mechanisms	PREDICTED: calcineurin B-like protein 10-like [Cucumis sativus]
c61832.graph_c0	21	21	30	0	0	0	1.44	1.7	2.23	0	0	0	2.13111e-07	#NAME?	down	--	--	--	K01527|2.98624e-33|mis:MICPUN_107422|BTF3; hypothetical protein; K01527 nascent polypeptide-associated complex subunit beta (A)	[K]	Transcription	NAC domain	--	K	Transcription	hypothetical protein EMIHUDRAFT_438269 [Emiliania huxleyi CCMP1516]
c56667.graph_c0	7	11	13	0	0	0	0.53	0.97	1.06	0	0	0	0.00350262	#NAME?	down	[O]	Posttranslational modification, protein turnover, chaperones	--	K10704|2.87872e-87|tcc:TCM_022842|Ubiquitin E2 variant 1D-4; K10704 ubiquitin-conjugating enzyme E2 variant (A)	[O]	Posttranslational modification, protein turnover, chaperones	Ubiquitin-conjugating enzyme	Ubiquitin-conjugating enzyme E2 variant 1C GN=F11F19.3 OS=Arabidopsis thaliana (Mouse-ear cress) PE=1 SV=1	O	Posttranslational modification, protein turnover, chaperones	PREDICTED: ubiquitin-conjugating enzyme E2 variant 1D [Sesamum indicum]
c57994.graph_c0	22	26	23	0	0	0	0.61	0.85	0.68	0	0	0	2.75483e-07	#NAME?	down	[R]	General function prediction only	--	--	[R]	General function prediction only	Aldo/keto reductase family	Aldo-keto reductase family 4 member C10 GN=AKR4C10 OS=Arabidopsis thaliana (Mouse-ear cress) PE=1 SV=1	C	Energy production and conversion	hypothetical protein RO3G_05136 [Rhizopus delemar RA 99-880]
c51513.graph_c0	23	34	22	0	0	0	0.41	0.72	0.42	0	0	0	3.90389e-08	#NAME?	down	[G]	Carbohydrate transport and metabolism	--	K01187|0|sbi:SORBI_10g027110|SORBIDRAFT_10g027110, Sb10g027110; hypothetical protein; K01187 alpha-glucosidase [EC:3.2.1.20] (A)	[G]	Carbohydrate transport and metabolism	Glycosyl hydrolases family 31;; Trefoil (P-type) domain;; Galactose mutarotase-like	Probable alpha-glucosidase Os06g0675700 (Precursor) OS=Oryza sativa subsp. japonica (Rice) PE=1 SV=1	G	Carbohydrate transport and metabolism	hypothetical protein RirG_042990 [Rhizophagus irregularis DAOM 197198w]
c25819.graph_c0	46	67	49	21	15	17	4.42	7.57	5.13	2.17	1.65	1.37	0.00630746	-1.83863	down	--	--	--	--	--	--	Protein of unknown function (DUF581)	--	S	Function unknown	PREDICTED: uncharacterized protein LOC101212822 [Cucumis sativus]
c46325.graph_c0	250	177	260	540	437	670	12.29	10.25	14.26	28.25	24.28	27.11	4.35492e-05	1.03648	up	--	--	Cellular Component: extracellular region (GO:0005576);; Cellular Component: plasma membrane (GO:0005886);;	--	--	--	--	--	R	General function prediction only	PREDICTED: uncharacterized protein LOC101221211 [Cucumis sativus]
c59500.graph_c0	128	201	159	0	0	0	3.42	6.04	4.5	0	0	0	9.42423e-16	#NAME?	down	--	--	--	--	[T]	Signal transduction mechanisms	von Willebrand factor type A domain;; von Willebrand factor type A domain;; von Willebrand factor type A domain;; ShK domain-like;; Phytanoyl-CoA dioxygenase (PhyH)	--	W	Extracellular structures	--
c60060.graph_c0	44	77	47	8	8	2	1.42	2.93	1.62	0.27	0.29	0.05	0.00107735	-3.34141	down	--	--	--	--	[O]	Posttranslational modification, protein turnover, chaperones	ATPase family associated with various cellular activities (AAA)	Ribulose bisphosphate carboxylase/oxygenase activase, chloroplastic (Precursor) GN=RCA OS=Arabidopsis thaliana (Mouse-ear cress) PE=1 SV=2	O	Posttranslational modification, protein turnover, chaperones	BnaA03g18710D [Brassica napus]
c48569.graph_c0	69	74	66	342	291	422	2.63	3.32	2.69	13.79	12.46	13.19	3.56424e-14	2.1003	up	[IR]	--	--	--	--	--	GDSL-like Lipase/Acylhydrolase	GDSL esterase/lipase At1g71691 (Precursor) GN=At1g71691 OS=Arabidopsis thaliana (Mouse-ear cress) PE=2 SV=1	R	General function prediction only	PREDICTED: GDSL esterase/lipase At1g71691-like [Cucumis melo]
c58147.graph_c0	524	418	350	117	120	140	38.95	35	28.06	8.16	8.72	7.91	1.61682e-15	-1.95772	down	[QR]	--	--	K05953|0|csv:101203651|probable nicotianamine synthase 4-like; K05953 nicotianamine synthase [EC:2.5.1.43] (A)	--	--	Nicotianamine synthase protein	Probable nicotianamine synthase 4 GN=NAS4 OS=Arabidopsis thaliana (Mouse-ear cress) PE=2 SV=1	H	Coenzyme transport and metabolism	PREDICTED: probable nicotianamine synthase 4-like [Cucumis sativus]
c56194.graph_c2	8	14	13	46	44	68	0.9	1.86	1.61	5.63	5.72	6.48	0.00407474	1.88942	up	--	--	--	--	--	--	VQ motif	--	--	--	hypothetical protein Csa_6G523420 [Cucumis sativus]
c58825.graph_c0	13	33	16	0	0	0	0.75	2.3	1.02	0	0	0	0.0020827	#NAME?	down	--	--	--	--	[E]	Amino acid transport and metabolism	Trypsin	--	O	Posttranslational modification, protein turnover, chaperones	predicted protein [Hordeum vulgare subsp. vulgare]
c52170.graph_c1	5	0	0	37	16	39	0.3	0	0	2.37	1.09	1.94	0.000142831	4.22491	up	--	--	--	--	--	--	AIG1 family;; 50S ribosome-binding GTPase	Protein AIG1 GN=AIG1 OS=Arabidopsis thaliana (Mouse-ear cress) PE=2 SV=1	R	General function prediction only	PREDICTED: protein AIG1-like [Cucumis melo]
c50427.graph_c1	103	134	80	335	351	417	7.14	10.93	5.99	24.75	27.65	23.97	2.75882e-07	1.58102	up	--	--	--	--	--	--	--	--	S	Function unknown	PREDICTED: uncharacterized protein LOC103490465 [Cucumis melo]
c54317.graph_c0	19	23	16	0	0	0	0.77	1.11	0.7	0	0	0	5.97214e-06	#NAME?	down	[J]	Translation, ribosomal structure and biogenesis	--	K02930|4.27178e-154|vcn:VOLCADRAFT_103563|rpl4; component of cytosolic 80S ribosome and 60S large subunit; K02930 large subunit ribosomal protein L4e (A)	[A]	RNA processing and modification	Ribosomal protein L4/L1 family;; 60S ribosomal protein L4 C-terminal domain	60S ribosomal protein L4-1 GN=RPL4A OS=Arabidopsis thaliana (Mouse-ear cress) PE=2 SV=1	J	Translation, ribosomal structure and biogenesis	predicted protein [Hordeum vulgare subsp. vulgare]
c50541.graph_c0	75	67	74	14	11	21	3.04	3.2	3.22	0.6	0.5	0.7	1.53666e-06	-2.49031	down	--	--	--	K10760|0|cmo:103483750|adenylate isopentenyltransferase 5, chloroplastic-like; K10760 adenylate isopentenyltransferase (cytokinin synthase) (A)	[J]	Translation, ribosomal structure and biogenesis	IPP transferase;; Isopentenyl transferase	Adenylate isopentenyltransferase 5, chloroplastic (Precursor) GN=IPT5 OS=Arabidopsis thaliana (Mouse-ear cress) PE=1 SV=2	H	Coenzyme transport and metabolism	PREDICTED: adenylate isopentenyltransferase 5, chloroplastic-like [Cucumis melo]
c42423.graph_c0	744	884	726	2919	3046	3803	34.81	48.22	35.97	143.86	159.21	145.55	3.93813e-14	1.82724	up	[TZDR]	--	Molecular Function: calcium ion binding (GO:0005509);;	K13448|9.27408e-78|csv:101218237|probable calcium-binding protein CML23-like; K13448 calcium-binding protein CML (A)	[T]	Signal transduction mechanisms	EF hand;; EF-hand domain;; EF-hand domain pair;; EF hand;; EF-hand domain pair;; Secreted protein acidic and rich in cysteine Ca binding region;; Cytoskeletal-regulatory complex EF hand	Probable calcium-binding protein CML23 GN=CML23 OS=Arabidopsis thaliana (Mouse-ear cress) PE=2 SV=1	T	Signal transduction mechanisms	PREDICTED: probable calcium-binding protein CML23-like [Cucumis sativus]
c47053.graph_c0	9	20	14	0	0	0	1.07	2.29	1.45	0	0	0	0.000260923	#NAME?	down	[J]	Translation, ribosomal structure and biogenesis	--	K02865|1.0033e-88|cic:CICLE_v10030134mg|hypothetical protein; K02865 large subunit ribosomal protein L10Ae (A)	[J]	Translation, ribosomal structure and biogenesis	Ribosomal protein L1p/L10e family	60S ribosomal protein L10a-2 OS=Arabidopsis thaliana (Mouse-ear cress) PE=2 SV=1	J	Translation, ribosomal structure and biogenesis	predicted protein [Hordeum vulgare subsp. vulgare]
c49929.graph_c0	20	11	24	0	0	2	0.69	0.45	0.89	0	0	0.06	0.000286256	-5.32678	down	[RTKL]	--	--	--	--	--	Legume lectin domain;; Protein kinase domain;; Protein tyrosine kinase	Lectin-domain containing receptor kinase VI.3 (Precursor) GN=F7A7.70 OS=Arabidopsis thaliana (Mouse-ear cress) PE=2 SV=1	T	Signal transduction mechanisms	RLK [Cucumis melo]
c55594.graph_c2	802	617	729	401	260	525	13.35	12.12	12.95	6.97	4.85	7.1	3.2503e-06	-1.10715	down	[I]	Lipid transport and metabolism	--	K00249|0|cmo:103483866|acyl-CoA dehydrogenase family member 10; K00249 acyl-CoA dehydrogenase [EC:1.3.8.7] (A)	[R]	General function prediction only	Phosphotransferase enzyme family;; Acyl-CoA dehydrogenase, C-terminal domain;; Acyl-CoA dehydrogenase, middle domain;; Acyl-CoA dehydrogenase, C-terminal domain;; Acyl-CoA dehydrogenase, N-terminal domain;; Choline/ethanolamine kinase	--	I	Lipid transport and metabolism	PREDICTED: acyl-CoA dehydrogenase family member 10 [Cucumis melo]
c39918.graph_c0	12	3	10	53	41	56	0.65	0.19	0.59	3.07	2.53	2.52	0.000692062	2.42488	up	--	--	--	--	--	--	--	--	--	--	hypothetical protein Csa_6G448080 [Cucumis sativus]
c46984.graph_c0	58	109	75	299	308	325	4.46	9.86	6.25	24.58	26.98	20.79	2.11693e-05	1.70744	up	--	--	--	K13448|1.42428e-59|csv:101223810|probable calcium-binding protein CML31-like; K13448 calcium-binding protein CML (A)	[T]	Signal transduction mechanisms	EF hand;; EF-hand domain pair;; EF-hand domain pair;; EF hand;; EF-hand domain	Probable calcium-binding protein CML31 GN=B1139B11.15 OS=Oryza sativa subsp. japonica (Rice) PE=2 SV=1	T	Signal transduction mechanisms	PREDICTED: probable calcium-binding protein CML31-like [Cucumis sativus]
c56726.graph_c0	52	51	44	9	10	13	3.73	4.31	3.42	0.69	0.82	0.77	0.00014305	-2.41508	down	--	--	--	--	--	--	Transferase family	BAHD acyltransferase DCR GN=MRO11.2 OS=Arabidopsis thaliana (Mouse-ear cress) PE=2 SV=1	--	--	hypothetical protein Csa_4G640960 [Cucumis sativus]
c46206.graph_c0	118	93	68	16	14	16	8.53	7.91	5.32	1.23	1.15	0.96	6.89495e-10	-2.77173	down	--	--	Molecular Function: DNA binding (GO:0003677);; Molecular Function: chromatin binding (GO:0003682);; Cellular Component: nucleus (GO:0005634);; Biological Process: gravitropism (GO:0009630);; Biological Process: embryo development ending in seed dormancy (GO:0009793);; Biological Process: response to red light (GO:0010114);;	--	[O]	Posttranslational modification, protein turnover, chaperones	--	Transcription factor RADIALIS GN=RAD OS=Antirrhinum majus (Garden snapdragon) PE=1 SV=1	K	Transcription	PREDICTED: protein RADIALIS-like 2 [Cucumis melo]
c60458.graph_c0	124	111	171	311	239	532	2.11	2.23	3.11	5.54	4.56	7.37	0.00144817	1.12154	up	[S]	Function unknown	--	--	--	--	Leucine Rich repeats (2 copies);; Leucine rich repeat;; Leucine Rich Repeat;; Leucine Rich repeat;; Leucine rich repeat N-terminal domain	Leucine-rich repeat extensin-like protein 4 (Precursor) GN=LRX4 OS=Arabidopsis thaliana (Mouse-ear cress) PE=2 SV=1	--	--	hypothetical protein Csa_1G383520 [Cucumis sativus]
c59048.graph_c0	0	1	2	89	83	102	0	0.05	0.19	7.31	6.36	6.63	1.99813e-19	6.17311	up	--	--	--	--	--	--	GDSL/SGNH-like Acyl-Esterase family found in Pmr5 and Cas1p;; PMR5 N terminal Domain	Protein trichome berefringence-like 7 GN=TBL7 OS=Arabidopsis thaliana (Mouse-ear cress) PE=3 SV=1	S	Function unknown	PREDICTED: uncharacterized protein LOC101228615 [Cucumis sativus]
c59376.graph_c0	53	95	89	6	3	1	2.44	4.64	3.99	1.07	0.17	0.09	3.09857e-06	-4.74082	down	[O]	Posttranslational modification, protein turnover, chaperones	--	K04079|0|pda:103715800|heat shock protein 83; K04079 molecular chaperone HtpG (A)	[O]	Posttranslational modification, protein turnover, chaperones	Hsp90 protein;; Histidine kinase-, DNA gyrase B-, and HSP90-like ATPase;; Histidine kinase-, DNA gyrase B-, and HSP90-like ATPase	Heat shock protein 83 GN=HSP83A OS=Ipomoea nil (Japanese morning glory) PE=2 SV=1	O	Posttranslational modification, protein turnover, chaperones	PREDICTED: heat shock protein 83 [Phoenix dactylifera]
c26019.graph_c0	271	212	282	586	569	799	15.53	14.31	17.42	35.66	36.95	37.81	2.09165e-06	1.13171	up	--	--	--	--	--	--	--	--	S	Function unknown	PREDICTED: uncharacterized protein LOC101205715 [Cucumis sativus]
c27051.graph_c0	12	11	7	0	0	0	0.82	0.88	0.52	0	0	0	0.00506366	#NAME?	down	--	--	Molecular Function: calcium ion binding (GO:0005509);;	K13448|1.31192e-114|sita:101761983|probable calcium-binding protein CML50-like; K13448 calcium-binding protein CML (A)	[T]	Signal transduction mechanisms	EF-hand domain;; EF hand;; EF-hand domain pair;; EF hand;; EF-hand domain pair	Probable calcium-binding protein CML49 GN=CML49 OS=Arabidopsis thaliana (Mouse-ear cress) PE=2 SV=1	T	Signal transduction mechanisms	PREDICTED: probable calcium-binding protein CML50-like [Setaria italica]
c26214.graph_c0	3245	2251	1884	876	600	1084	121.44	99.38	75.67	34.57	25.31	33.27	1.33011e-19	-1.74	down	[O]	Posttranslational modification, protein turnover, chaperones	--	K13993|3.20567e-106|cmo:103486347|18.1 kDa class I heat shock protein-like; K13993 HSP20 family protein (A)	[O]	Posttranslational modification, protein turnover, chaperones	Hsp20/alpha crystallin family	18.2 kDa class I heat shock protein GN=HSP18.2 OS=Medicago sativa (Alfalfa) PE=2 SV=1	O	Posttranslational modification, protein turnover, chaperones	HSP22.8 [Citrullus lanatus]
c58753.graph_c1	194	126	119	651	462	890	6.32	4.95	3.87	20.3	15.35	21.44	2.62364e-17	1.97047	up	[QR]	--	--	K05929|0|cmo:103494180|7G07; phosphoethanolamine N-methyltransferase 1-like; K05929 phosphoethanolamine N-methyltransferase [EC:2.1.1.103] (A)	[IR]	--	Methyltransferase domain;; Methyltransferase domain;; Methyltransferase domain;; Methyltransferase domain;; Methyltransferase domain;; Methyltransferase domain;; ubiE/COQ5 methyltransferase family;; Mycolic acid cyclopropane synthetase;; AdoMet dependent proline di-methyltransferase;; Methyltransferase domain;; Methyltransferase small domain;; CheR methyltransferase, SAM binding domain;; Tellurit…	Phosphoethanolamine N-methyltransferase GN=PEAMT OS=Spinacia oleracea (Spinach) PE=1 SV=1	I	Lipid transport and metabolism	PREDICTED: phosphoethanolamine N-methyltransferase 1-like [Cucumis melo]
c52669.graph_c0	250	228	302	862	806	1032	11.36	12.22	14.76	41.43	41.43	38.57	2.87013e-13	1.56781	up	--	--	--	--	--	--	Plastocyanin-like domain	Early nodulin-like protein 3 (Precursor) GN=At5g25090 OS=Arabidopsis thaliana (Mouse-ear cress) PE=1 SV=2	R	General function prediction only	PREDICTED: early nodulin-like protein 3 [Cucumis melo]
c51049.graph_c0	877	993	1014	2158	2440	2837	37.03	48.98	45.83	95.35	115.91	97.59	0.000623402	1.14493	up	[F]	Nucleotide transport and metabolism	--	--	[F]	Nucleotide transport and metabolism	Glutamine amidotransferase class-I;; Peptidase C26	--	F	Nucleotide transport and metabolism	PREDICTED: putative glutamine amidotransferase YLR126C-like [Cucumis sativus]
c58458.graph_c0	423	344	408	1241	1273	1598	13.97	13.4	14.44	43.15	47.31	43.18	4.92922e-14	1.60072	up	[G]	Carbohydrate transport and metabolism	--	--	[R]	General function prediction only	Strictosidine synthase;; SMP-30/Gluconolaconase/LRE-like region	Protein STRICTOSIDINE SYNTHASE-LIKE 10 {ECO:0000303|PubMed:10777701} (Precursor) OS=Arabidopsis thaliana (Mouse-ear cress) PE=2 SV=1	R	General function prediction only	PREDICTED: strictosidine synthase 1-like [Cucumis sativus]
c59377.graph_c0	78	107	95	0	0	0	4.74	7.48	6.14	0	0	0	7.24553e-18	#NAME?	down	--	--	--	--	--	--	--	--	R	General function prediction only	--
c44194.graph_c0	11	12	10	0	0	0	0.35	0.44	0.34	0	0	0	0.00232176	#NAME?	down	[R]	General function prediction only	Biological Process: response to stress (GO:0006950);;	K09553|0|mus:103970330|hsp70-Hsp90 organizing protein; K09553 stress-induced-phosphoprotein 1 (A)	[O]	Posttranslational modification, protein turnover, chaperones	TPR repeat;; Tetratricopeptide repeat;; Tetratricopeptide repeat;; Tetratricopeptide repeat;; Tetratricopeptide repeat;; Tetratricopeptide repeat;; Tetratricopeptide repeat;; Tetratricopeptide repeat;; Tetratricopeptide repeat;; Tetratricopeptide repeat;; Tetratricopeptide repeat;; Anaphase-promoting complex, cyclosome, subunit 3;; Tetratricopeptide repeat;; SHNi-TPR	Hsp70-Hsp90 organizing protein 1 GN=HOP1 OS=Arabidopsis thaliana (Mouse-ear cress) PE=2 SV=1	O	Posttranslational modification, protein turnover, chaperones	PREDICTED: hsp70-Hsp90 organizing protein [Musa acuminata subsp. malaccensis]
c51105.graph_c2	261	279	285	605	551	830	22.87	28.74	27.13	56.89	55.16	60.8	1.42353e-05	1.02176	up	--	--	--	--	--	--	IQ calmodulin-binding motif	Protein IQ-DOMAIN 31 GN=IQD31 OS=Arabidopsis thaliana (Mouse-ear cress) PE=1 SV=1	S	Function unknown	hypothetical protein Csa_3G239280 [Cucumis sativus]
c25518.graph_c0	85	97	55	16	14	26	8.16	10.94	5.75	1.65	1.54	2.09	0.0002221	-2.33777	down	--	--	--	--	--	--	--	--	--	--	hypothetical protein Csa_2G406070 [Cucumis sativus]
c41998.graph_c1	25	22	19	66	60	118	1.58	1.64	1.3	4.45	4.32	6.19	0.00180118	1.63229	up	[G]	Carbohydrate transport and metabolism	Molecular Function: transporter activity (GO:0005215);; Cellular Component: vacuole (GO:0005773);; Cellular Component: plasma membrane (GO:0005886);; Biological Process: water transport (GO:0006833);; Biological Process: response to osmotic stress (GO:0006970);; Biological Process: response to desiccation (GO:0009269);; Cellular Component: chloroplast (GO:0009507);; Biological Process: response t…	K09872|1.43635e-116|cmo:103496419|probable aquaporin PIP2-5; K09872 aquaporin PIP (A)	[G]	Carbohydrate transport and metabolism	Major intrinsic protein	Probable aquaporin PIP2-5, N-terminally processed GN=F28P10.200 OS=Arabidopsis thaliana (Mouse-ear cress) PE=1 SV=1	P	Inorganic ion transport and metabolism	PREDICTED: probable aquaporin PIP2-5 [Cucumis melo]
c25967.graph_c0	85	114	70	6	11	13	5.2	8.22	4.63	0.39	0.76	0.66	4.93495e-06	-3.38758	down	[R]	General function prediction only	--	--	--	--	Thioesterase-like superfamily;; Thioesterase superfamily;; Acyl-ACP thioesterase	--	S	Function unknown	PREDICTED: uncharacterized protein LOC103489291 [Cucumis melo]
c60190.graph_c9	63	60	73	167	193	247	3	3.37	3.75	8.43	10.4	9.69	4.21537e-05	1.40568	up	--	--	--	--	--	--	--	--	S	Function unknown	PREDICTED: uncharacterized protein LOC103497198 [Cucumis melo]
c40033.graph_c0	110	72	105	22	26	45	7.52	5.79	7.75	1.6	2.02	2.55	2.86553e-05	-1.86369	down	--	--	--	--	--	--	Plant protein 1589 of unknown function (A_thal_3526)	--	S	Function unknown	PREDICTED: uncharacterized protein LOC101219487 [Cucumis sativus]
c45140.graph_c0	5	13	18	0	0	0	0.55	1.67	2.16	0	0	0	0.00750686	#NAME?	down	[J]	Translation, ribosomal structure and biogenesis	Molecular Function: nucleotide binding (GO:0000166);; Molecular Function: structural constituent of ribosome (GO:0003735);; Cellular Component: ribosome (GO:0005840);; Biological Process: translation (GO:0006412);;	K02893|2.99723e-58|gsl:Gasu_06940|60S ribosomal protein L23Ae; K02893 large subunit ribosomal protein L23Ae (A)	[J]	Translation, ribosomal structure and biogenesis	Ribosomal protein L23, N-terminal domain;; Ribosomal protein L23	60S ribosomal protein L23a GN=RPL23A OS=Daucus carota (Wild carrot) PE=2 SV=1	J	Translation, ribosomal structure and biogenesis	60S ribosomal protein L23Ae [Galdieria sulphuraria]
c60876.graph_c0	287	248	331	1012	982	1321	13.04	13.29	16.18	48.64	50.43	49.39	1.44037e-16	1.71128	up	--	--	--	--	--	--	Pollen allergen;; Rare lipoprotein A (RlpA)-like double-psi beta-barrel	Expansin-B3 (Precursor) GN=EXPB3 OS=Arabidopsis thaliana (Mouse-ear cress) PE=2 SV=2	R	General function prediction only	PREDICTED: expansin-B3-like [Cucumis melo]
c59094.graph_c2	517	479	533	94	97	143	22.51	23.95	23.59	4.21	4.37	4.95	1.05495e-19	-2.42996	down	[R]	General function prediction only	--	K06130|2.98312e-158|cmo:103494722|acyl-protein thioesterase 2; K06130 lysophospholipase II [EC:3.1.1.5] (A)	[I]	Lipid transport and metabolism	Phospholipase/Carboxylesterase;; Alpha/beta hydrolase family;; Serine hydrolase (FSH1);; Alpha/beta hydrolase family;; Secretory lipase	--	I	Lipid transport and metabolism	PREDICTED: acyl-protein thioesterase 2 [Cucumis melo]
c58113.graph_c0	93	57	31	5	1	11	12.64	9.07	4.63	0.74	0.16	1.27	2.39934e-05	-3.73835	down	--	--	--	K13993|1.62792e-23|cmo:103501408|18.1 kDa class I heat shock protein-like; K13993 HSP20 family protein (A)	[O]	Posttranslational modification, protein turnover, chaperones	--	17.5 kDa class I heat shock protein GN=HSP17.5-M OS=Glycine max (Soybean) PE=3 SV=1	O	Posttranslational modification, protein turnover, chaperones	PREDICTED: 18.1 kDa class I heat shock protein-like [Cucumis melo]
c40662.graph_c0	267	242	152	38	38	45	21.74	23.18	13.42	3.31	3.53	3.05	5.60364e-10	-2.63401	down	--	--	--	--	--	--	Pathogenesis-related protein Bet v I family	MLP-like protein 328 GN=MLP328 OS=Arabidopsis thaliana (Mouse-ear cress) PE=2 SV=1	R	General function prediction only	PREDICTED: MLP-like protein 329 [Cucumis melo]
c41081.graph_c0	962	677	645	397	275	518	17.79	14.94	12.69	7.65	5.99	7.71	2.64493e-07	-1.16543	down	[O]	Posttranslational modification, protein turnover, chaperones	--	K09487|0|cmo:103502120|heat shock protein 81-1; K09487 heat shock protein 90kDa beta (A)	[O]	Posttranslational modification, protein turnover, chaperones	Hsp90 protein;; Histidine kinase-, DNA gyrase B-, and HSP90-like ATPase;; Histidine kinase-, DNA gyrase B-, and HSP90-like ATPase	Heat shock protein 83 GN=HSP83A OS=Ipomoea nil (Japanese morning glory) PE=2 SV=1	O	Posttranslational modification, protein turnover, chaperones	PREDICTED: heat shock protein 81-1 [Cucumis melo]
c40708.graph_c0	7091	4889	6449	2921	2090	3894	81.28	66.24	78.87	35	26.83	36.26	9.48615e-11	-1.28709	down	[EF]	--	--	K01955|0|cmo:103490184|carbamoyl-phosphate synthase large chain, chloroplastic; K01955 carbamoyl-phosphate synthase large subunit [EC:6.3.5.5] (A)	[R]	General function prediction only	Carbamoyl-phosphate synthase L chain, ATP binding domain;; Carbamoyl-phosphate synthetase large chain, oligomerisation domain;; Carbamoyl-phosphate synthase L chain, N-terminal domain;; ATP-grasp domain;; MGS-like domain;; D-ala D-ala ligase C-terminus;; ATP-grasp domain;; RimK-like ATP-grasp domain;; ATP-grasp domain	Carbamoyl-phosphate synthase large chain, chloroplastic (Precursor) GN=F1N18.6 OS=Arabidopsis thaliana (Mouse-ear cress) PE=1 SV=1	R	General function prediction only	PREDICTED: carbamoyl-phosphate synthase large chain, chloroplastic [Cucumis melo]
c57253.graph_c1	81	56	37	221	208	243	3.54	2.88	2.06	10.4	10.25	9.81	1.13025e-07	1.79301	up	--	--	--	--	--	--	GDSL-like Lipase/Acylhydrolase	GDSL esterase/lipase At5g55050 (Precursor) GN=At5g55050 OS=Arabidopsis thaliana (Mouse-ear cress) PE=2 SV=1	R	General function prediction only	hypothetical protein Csa_3G076010 [Cucumis sativus]
c26529.graph_c0	1872	1413	2159	790	759	1112	64.93	57.83	80.32	28.87	29.66	31.6	0.00361868	-1.26245	down	--	--	Molecular Function: aspartic-type endopeptidase activity (GO:0004190);; Cellular Component: extracellular region (GO:0005576);; Biological Process: proteolysis (GO:0006508);;	--	[O]	Posttranslational modification, protein turnover, chaperones	Xylanase inhibitor N-terminal;; Xylanase inhibitor C-terminal;; Eukaryotic aspartyl protease	Aspartic proteinase PCS1 (Precursor) GN=T7H20.240 OS=Arabidopsis thaliana (Mouse-ear cress) PE=2 SV=1	O	Posttranslational modification, protein turnover, chaperones	PREDICTED: aspartic proteinase PCS1 [Cucumis melo]
c57226.graph_c2	3969	3059	2741	1362	1155	1813	310.72	281.7	232.54	114.02	103.01	118.15	4.03868e-13	-1.3872	down	--	--	--	--	--	--	Gibberellin regulated protein	Snakin-2 (Precursor) GN=SN2 OS=Solanum tuberosum (Potato) PE=1 SV=1	R	General function prediction only	PREDICTED: snakin-2-like [Cucumis sativus]
c60407.graph_c0	716	659	638	270	216	316	30.21	32.79	28.93	12.03	10.29	10.95	5.00629e-12	-1.55245	down	--	--	--	--	--	--	Glycosyl hydrolases family 17	Glucan endo-1,3-beta-glucosidase, basic isoform (Precursor) GN=GNS1 OS=Prunus persica (Peach) PE=3 SV=1	R	General function prediction only	PREDICTED: glucan endo-1,3-beta-glucosidase, basic isoform-like [Cucumis melo]
c40379.graph_c0	335	360	383	140	164	166	11.94	15.6	15.15	5.25	6.64	4.84	0.000182969	-1.39988	down	--	--	--	--	--	--	Domain of unknown function (DUF296)	Putative DNA-binding protein ESCAROLA GN=ESC OS=Arabidopsis thaliana (Mouse-ear cress) PE=2 SV=1	S	Function unknown	PREDICTED: putative DNA-binding protein ESCAROLA-like [Cucumis sativus]
c56553.graph_c0	49	48	39	0	0	0	5.3	6.03	4.47	0	0	0	5.36938e-14	#NAME?	down	--	--	--	--	--	--	Insect cuticle protein	--	--	--	predicted protein [Hordeum vulgare subsp. vulgare]
c25163.graph_c0	14	19	7	0	0	0	1.41	2.25	0.77	0	0	0	0.000565065	#NAME?	down	[J]	Translation, ribosomal structure and biogenesis	--	K02882|2.75562e-57|vcn:VOLCADRAFT_80281|rpl18A; ribosomal protein L18A component of cytosolic 80S ribosome and 60S large subunit; K02882 large subunit ribosomal protein L18Ae (A)	[J]	Translation, ribosomal structure and biogenesis	Ribosomal L18ae/LX protein domain	60S ribosomal protein L18a-2 GN=RPL18AB OS=Arabidopsis thaliana (Mouse-ear cress) PE=2 SV=2	J	Translation, ribosomal structure and biogenesis	predicted protein [Hordeum vulgare subsp. vulgare]
c27928.graph_c0	38	21	11	0	0	0	0.77	0.5	0.24	0	0	0	1.6416e-06	#NAME?	down	--	--	--	--	--	--	Capsular polysaccharide synthesis protein;; Glycosyltransferase sugar-binding region containing DXD motif	--	--	--	hypothetical protein [Cucumis melo]
c30785.graph_c0	11	11	15	0	0	0	0.34	0.4	0.49	0	0	0	0.000863385	#NAME?	down	--	--	Molecular Function: monooxygenase activity (GO:0004497);; Molecular Function: iron ion binding (GO:0005506);; Cellular Component: mitochondrion (GO:0005739);; Molecular Function: electron carrier activity (GO:0009055);; Cellular Component: chloroplast thylakoid membrane (GO:0009535);; Biological Process: response to wounding (GO:0009611);; Biological Process: response to fungus (GO:0009620);; Bio…	K01723|0|mus:103975640|allene oxide synthase 1, chloroplastic-like; K01723 hydroperoxide dehydratase [EC:4.2.1.92] (A)	--	--	Cytochrome P450	Allene oxide synthase 1, chloroplastic (Precursor) OS=Oryza sativa subsp. japonica (Rice) PE=2 SV=1	Q	Secondary metabolites biosynthesis, transport and catabolism	PREDICTED: allene oxide synthase 1, chloroplastic-like [Elaeis guineensis]
c40490.graph_c0	43	30	22	99	83	97	1.96	1.7	1.24	4.4	3.93	3.35	0.0091742	1.39335	up	--	--	--	--	--	--	F-box associated domain;; F-box domain	Putative F-box protein At1g53550 GN=At1g53550 OS=Arabidopsis thaliana (Mouse-ear cress) PE=4 SV=2	Q	Secondary metabolites biosynthesis, transport and catabolism	PREDICTED: putative F-box protein At3g21120-like [Cucumis sativus]
c47890.graph_c0	1674	817	714	281	219	422	27.77	16.06	12.71	4.91	4.1	5.75	0.000232662	-1.98514	down	[M]	Cell wall/membrane/envelope biogenesis	--	K00695|0|cmo:103501373|sucrose synthase 5; K00695 sucrose synthase [EC:2.4.1.13] (A)	[M]	Cell wall/membrane/envelope biogenesis	Sucrose synthase;; Glycosyl transferases group 1	Sucrose synthase 5 GN=SUS5 OS=Arabidopsis thaliana (Mouse-ear cress) PE=2 SV=1	M	Cell wall/membrane/envelope biogenesis	PREDICTED: sucrose synthase 5 [Cucumis melo]
c56848.graph_c1	40	27	63	3	0	9	2.23	1.78	3.79	0.18	0	0.41	0.00453405	-3.90471	down	[O]	Posttranslational modification, protein turnover, chaperones	--	--	[O]	Posttranslational modification, protein turnover, chaperones	Hsp70 protein	Stromal 70 kDa heat shock-related protein, chloroplastic (Precursor) GN=HSP70 OS=Pisum sativum (Garden pea) PE=2 SV=1	O	Posttranslational modification, protein turnover, chaperones	PREDICTED: stromal 70 kDa heat shock-related protein, chloroplastic-like [Cucumis melo]
c25450.graph_c0	266	227	235	979	945	1252	29.86	29.9	28.82	118.93	122.08	118.38	1.07263e-19	1.91433	up	--	--	--	--	--	--	--	--	--	--	hypothetical protein Csa_3G298050 [Cucumis sativus]
c26164.graph_c0	1592	1297	1789	658	516	773	42.84	41.2	51.54	18.6	15.62	17	1.61212e-05	-1.49637	down	[F]	Nucleotide transport and metabolism	Molecular Function: magnesium ion binding (GO:0000287);; Molecular Function: adenylosuccinate synthase activity (GO:0004019);; Molecular Function: GTP binding (GO:0005525);; Cellular Component: cytosol (GO:0005829);; Biological Process: pyrimidine ribonucleotide biosynthetic process (GO:0009220);; Cellular Component: chloroplast stroma (GO:0009570);; Biological Process: 'de novo' AMP biosynthetic…	K01939|0|cmo:103486156|adenylosuccinate synthetase, chloroplastic; K01939 adenylosuccinate synthase [EC:6.3.4.4] (A)	[F]	Nucleotide transport and metabolism	Adenylosuccinate synthetase	Adenylosuccinate synthetase, chloroplastic {ECO:0000255|HAMAP-Rule:MF_03125} (Precursor) OS=Nicotiana tabacum (Common tobacco) PE=2 SV=1	F	Nucleotide transport and metabolism	PREDICTED: adenylosuccinate synthetase, chloroplastic [Cucumis melo]
c55643.graph_c0	74	60	57	159	142	210	2.53	2.42	2.17	5.8	5.47	6.03	0.00189526	1.20527	up	--	--	--	--	--	--	Jacalin-like lectin domain	Agglutinin OS=Castanea crenata (Japanese chestnut) PE=1 SV=1	R	General function prediction only	PREDICTED: mannose/glucose-specific lectin-like [Cucumis sativus]
c52788.graph_c0	12	18	15	0	0	0	0.48	0.84	0.64	0	0	0	0.000124222	#NAME?	down	--	--	--	--	[K]	Transcription	bZIP transcription factor;; Basic region leucine zipper	--	K	Transcription	predicted protein [Hordeum vulgare subsp. vulgare]
c52068.graph_c0	12	11	12	0	0	0	0.3	0.32	0.32	0	0	0	0.00144817	#NAME?	down	--	--	--	--	[GMW]	--	Glycosyl transferase family 64 domain;; Glycosyl transferase family 64 domain	Glycosyltransferase family protein 64 protein C5 {ECO:0000303|PubMed:24905498} OS=Arabidopsis thaliana (Mouse-ear cress) PE=2 SV=1	W	Extracellular structures	PREDICTED: glycosyltransferase family protein 64 protein C5-like [Elaeis guineensis]
c52481.graph_c0	7	11	9	0	0	0	0.59	1.05	0.86	0	0	0	0.00957633	#NAME?	down	[J]	Translation, ribosomal structure and biogenesis	--	K02955|5.10274e-83|cit:102615517|40S ribosomal protein S14-3-like; K02955 small subunit ribosomal protein S14e (A)	[J]	Translation, ribosomal structure and biogenesis	Ribosomal protein S11	40S ribosomal protein S14-3 GN=RPS14C OS=Arabidopsis thaliana (Mouse-ear cress) PE=2 SV=2	J	Translation, ribosomal structure and biogenesis	putative ribosomal protein S14 [Wolffia arrhiza]
c45692.graph_c0	15	25	24	0	0	0	0.75	1.47	1.29	0	0	0	1.24704e-06	#NAME?	down	[TZDR]	--	Molecular Function: calcium ion binding (GO:0005509);;	K02183|2.89165e-93|zma:100281919|calmodulin (EC:2.7.11.19); K02183 calmodulin (A)	[T]	Signal transduction mechanisms	EF hand;; EF-hand domain pair;; EF-hand domain pair;; EF-hand domain;; EF hand;; EF-hand domain;; Cytoskeletal-regulatory complex EF hand;; Secreted protein acidic and rich in cysteine Ca binding region;; Uncharacterised protein family (UPF0154);; Ca2+ insensitive EF hand	Calmodulin OS=Pythium splendens (Leaf rot fungus) PE=2 SV=1	T	Signal transduction mechanisms	calmodulin, partial [Phytophthora parasitica]
c33578.graph_c0	10	14	8	0	0	0	0.49	0.81	0.42	0	0	0	0.00290402	#NAME?	down	--	--	--	--	--	--	Zinc-finger of C2H2 type	Histone deacetylase HDT1 GN=HDT1 OS=Solanum chacoense (Chaco potato) PE=2 SV=1	B	Chromatin structure and dynamics	PREDICTED: histone deacetylase HDT2-like [Phoenix dactylifera]
c39810.graph_c0	1883	1593	1588	714	610	935	74.97	74.76	67.44	29.95	27.24	30.46	2.18442e-12	-1.38895	down	--	--	--	K00430|0|cmo:103495437|peroxidase N1-like; K00430 peroxidase [EC:1.11.1.7] (A)	--	--	Peroxidase	Cationic peroxidase 2 (Precursor) GN=PNC2 OS=Arachis hypogaea (Peanut) PE=2 SV=1	G	Carbohydrate transport and metabolism	PREDICTED: peroxidase N1-like [Cucumis melo]
c57197.graph_c1	271	189	141	123	77	134	3.98	3.29	2.19	1.9	1.26	1.6	0.00234367	-1.04969	down	[O]	Posttranslational modification, protein turnover, chaperones	--	K03695|0|csv:101223668|chaperone protein ClpB4, mitochondrial-like; K03695 ATP-dependent Clp protease ATP-binding subunit ClpB (A)	[O]	Posttranslational modification, protein turnover, chaperones	AAA domain (Cdc48 subfamily);; ATPase family associated with various cellular activities (AAA);; Clp amino terminal domain;; C-terminal, D2-small domain, of ClpB protein;; AAA domain (dynein-related subfamily);; AAA ATPase domain;; AAA domain;; Sigma-54 interaction domain;; AAA domain;; AAA domain;; IstB-like ATP binding protein;; AAA domain;; Magnesium chelatase, subunit ChlI;; Zeta toxin;; Holl…	Chaperone protein ClpB3, mitochondrial (Precursor) OS=Oryza sativa subsp. japonica (Rice) PE=2 SV=3	O	Posttranslational modification, protein turnover, chaperones	PREDICTED: chaperone protein ClpB4, mitochondrial-like [Cucumis sativus]
c42372.graph_c1	30	16	25	116	66	162	1.82	1.14	1.64	7.49	4.55	8.14	2.93186e-06	2.02849	up	--	--	Molecular Function: DNA binding (GO:0003677);; Molecular Function: sequence-specific DNA binding transcription factor activity (GO:0003700);; Biological Process: regulation of transcription, DNA-templated (GO:0006355);; Biological Process: multicellular organismal development (GO:0007275);;	--	--	--	No apical meristem (NAM) protein	NAC domain-containing protein 86 {ECO:0000312|EMBL:AED92405.1} OS=Arabidopsis thaliana (Mouse-ear cress) PE=2 SV=1	S	Function unknown	PREDICTED: protein BEARSKIN1 [Cucumis melo]
c22280.graph_c0	8	14	19	0	0	0	0.22	0.46	0.57	0	0	0	0.000358285	#NAME?	down	--	--	--	--	--	--	Methyltransferase domain;; Putative S-adenosyl-L-methionine-dependent methyltransferase	--	R	General function prediction only	PREDICTED: uncharacterized protein LOC105051545 [Elaeis guineensis]
c55231.graph_c0	16	31	23	0	0	0	1.39	3.31	1.83	0	0	0	3.69381e-06	#NAME?	down	[O]	Posttranslational modification, protein turnover, chaperones	--	K13993|2.4531e-71|pda:103701614|22.0 kDa class IV heat shock protein-like; K13993 HSP20 family protein (A)	[O]	Posttranslational modification, protein turnover, chaperones	Hsp20/alpha crystallin family	22.0 kDa class IV heat shock protein (Precursor) GN=HSP22.0 OS=Glycine max (Soybean) PE=3 SV=1	O	Posttranslational modification, protein turnover, chaperones	PREDICTED: 22.0 kDa class IV heat shock protein-like [Phoenix dactylifera]
c60521.graph_c0	1641	1185	1854	781	694	958	41.26	35.2	49.89	20.62	19.61	19.66	0.00731007	-1.16268	down	--	--	--	--	--	--	Pectinesterase;; Plant invertase/pectin methylesterase inhibitor	Pectinesterase 61 GN=K19E1.17 OS=Arabidopsis thaliana (Mouse-ear cress) PE=2 SV=1	S	Function unknown	hypothetical protein Csa_5G139430 [Cucumis sativus]
c56280.graph_c0	291	160	241	82	81	144	5.31	3.45	4.72	1.58	1.69	2.51	8.31811e-06	-1.39549	down	[P]	Inorganic ion transport and metabolism	--	--	[P]	Inorganic ion transport and metabolism	Sodium/hydrogen exchanger family	Cation/H(+) antiporter 18 GN=CHX18 OS=Arabidopsis thaliana (Mouse-ear cress) PE=2 SV=1	P	Inorganic ion transport and metabolism	PREDICTED: cation/H(+) antiporter 18-like [Cucumis sativus]
c48168.graph_c0	599	423	660	1385	1175	1868	13.12	10.97	15.5	31.86	29	33.41	9.94919e-09	1.16362	up	--	--	--	--	--	--	Glycosyl hydrolase family 9;; Carbohydrate binding domain CBM49	Endoglucanase 6 (Precursor) GN=At1g64390 OS=Arabidopsis thaliana (Mouse-ear cress) PE=2 SV=2	G	Carbohydrate transport and metabolism	PREDICTED: endoglucanase 6-like [Cucumis melo]
c60602.graph_c0	86	53	59	406	320	499	7.42	5.33	5.48	37.27	31.28	35.65	5.7954e-19	2.43042	up	--	--	--	--	--	--	--	--	S	Function unknown	hypothetical protein Csa_5G146930 [Cucumis sativus]
c48105.graph_c0	14	19	29	0	0	0	0.5	0.8	1.11	0	0	0	2.32152e-05	#NAME?	down	--	--	--	K13464|3.62883e-41|pop:POPTR_0006s14160g|hypothetical protein; K13464 jasmonate ZIM domain-containing protein (A)	--	--	tify domain;; Divergent CCT motif	Protein TIFY 10B OS=Arabidopsis thaliana (Mouse-ear cress) PE=1 SV=1	S	Function unknown	PREDICTED: protein TIFY 10B-like [Elaeis guineensis]
c41817.graph_c0	145	101	116	41	50	36	6.36	5.22	5.46	1.9	2.47	1.3	1.32511e-05	-1.6394	down	--	--	--	--	--	--	Domain of unknown function (DUF702)	Protein SHI RELATED SEQUENCE 1 GN=F24M12.100 OS=Arabidopsis thaliana (Mouse-ear cress) PE=1 SV=2	S	Function unknown	PREDICTED: uncharacterized LOC101216097 [Cucumis sativus]
c52784.graph_c0	21	25	20	0	0	0	2.41	3.36	2.51	0	0	0	8.95067e-07	#NAME?	down	[J]	Translation, ribosomal structure and biogenesis	--	K02943|1.3519e-17|vcn:VOLCADRAFT_120883|hypothetical protein; K02943 large subunit ribosomal protein LP2 (A)	[J]	Translation, ribosomal structure and biogenesis	60s Acidic ribosomal protein	60S acidic ribosomal protein P2 OS=Parthenium argentatum (Guayule rubber plant) PE=3 SV=1	J	Translation, ribosomal structure and biogenesis	ribosomal protein putative [Albugo laibachii Nc14]
c52328.graph_c0	7	10	11	0	0	0	0.59	0.99	1	0	0	0	0.00742316	#NAME?	down	[J]	Translation, ribosomal structure and biogenesis	--	K02889|3.62432e-111|obr:102722192|60S ribosomal protein L21-2-like; K02889 large subunit ribosomal protein L21e (A)	[J]	Translation, ribosomal structure and biogenesis	Ribosomal protein L21e	60S ribosomal protein L21-1 GN=RPL21C OS=Arabidopsis thaliana (Mouse-ear cress) PE=2 SV=2	J	Translation, ribosomal structure and biogenesis	PREDICTED: 60S ribosomal protein L21-2-like [Oryza brachyantha]
c58914.graph_c0	0	0	0	16	13	6	0	0	0	0.46	0.39	0.15	0.00602549	Inf	up	--	--	--	--	--	--	Intermediate filament protein;; Intermediate filament head (DNA binding) region	--	Z	Cytoskeleton	unnamed protein product [Albugo candida]
c51346.graph_c1	1414	984	1280	666	410	795	15.26	12.55	14.73	7.51	4.95	6.97	9.2178e-09	-1.21438	down	[F]	Nucleotide transport and metabolism	--	K01952|0|cmo:103495143|probable phosphoribosylformylglycinamidine synthase, chloroplastic/mitochondrial; K01952 phosphoribosylformylglycinamidine synthase [EC:6.3.5.3] (A)	[F]	Nucleotide transport and metabolism	CobB/CobQ-like glutamine amidotransferase domain;; AIR synthase related protein, C-terminal domain;; AIR synthase related protein, N-terminal domain	Probable phosphoribosylformylglycinamidine synthase, chloroplastic/mitochondrial (Precursor) GN=At1g74260 OS=Arabidopsis thaliana (Mouse-ear cress) PE=2 SV=3	F	Nucleotide transport and metabolism	PREDICTED: LOW QUALITY PROTEIN: probable phosphoribosylformylglycinamidine synthase, chloroplastic/mitochondrial [Cucumis melo]
c59271.graph_c4	633	505	442	1511	1200	1911	27.49	25.92	20.65	69.52	58.67	68.34	3.87923e-11	1.33206	up	[E]	Amino acid transport and metabolism	--	--	[E]	Amino acid transport and metabolism	Spermine/spermidine synthase	Thermospermine synthase ACAULIS5 GN=T20D1.50 OS=Arabidopsis thaliana (Mouse-ear cress) PE=1 SV=1	E	Amino acid transport and metabolism	PREDICTED: thermospermine synthase ACAULIS5-like [Cucumis sativus]
c61041.graph_c0	21	8	15	946	868	1128	0.96	0.43	0.73	45.55	44.65	42.26	1.79188e-99	5.90404	up	--	--	Molecular Function: DNA binding (GO:0003677);; Molecular Function: sequence-specific DNA binding transcription factor activity (GO:0003700);; Cellular Component: nucleus (GO:0005634);; Biological Process: regulation of transcription, DNA-templated (GO:0006355);; Biological Process: response to water deprivation (GO:0009414);; Biological Process: cold acclimation (GO:0009631);;	K09286|2.44924e-119|cmo:103484041|dehydration-responsive element-binding protein 1A; K09286 EREBP-like factor (A)	--	--	AP2 domain	Dehydration-responsive element-binding protein 1A GN=At4g25480 OS=Arabidopsis thaliana (Mouse-ear cress) PE=1 SV=2	K	Transcription	PREDICTED: dehydration-responsive element-binding protein 1A [Cucumis melo]
c27932.graph_c0	7	10	13	0	0	0	0.6	1.01	1.21	0	0	0	0.00448399	#NAME?	down	[J]	Translation, ribosomal structure and biogenesis	Molecular Function: nucleotide binding (GO:0000166);; Molecular Function: structural constituent of ribosome (GO:0003735);; Cellular Component: cell wall (GO:0005618);; Cellular Component: nucleolus (GO:0005730);; Cellular Component: plasma membrane (GO:0005886);; Biological Process: translation (GO:0006412);; Cellular Component: chloroplast (GO:0009507);; Cellular Component: cytosolic small ribo…	K02974|5.51809e-77|cit:102609400|40S ribosomal protein S24-1-like; K02974 small subunit ribosomal protein S24e (A)	[J]	Translation, ribosomal structure and biogenesis	Ribosomal protein S24e	40S ribosomal protein S24-2 GN=RPS24B OS=Arabidopsis thaliana (Mouse-ear cress) PE=2 SV=2	J	Translation, ribosomal structure and biogenesis	hypothetical protein CICLE_v10022807mg [Citrus clementina]
c51896.graph_c0	86	72	74	24	27	41	3.23	3.35	2.48	1.18	1.2	1.43	0.00208483	-1.56157	down	--	--	--	K08775|0|csv:101215906|uncharacterized LOC101215906; K08775 breast cancer 2 susceptibility protein (A)	[L]	Replication, recombination and repair	BRCA2, oligonucleotide/oligosaccharide-binding, domain 1;; BRCA2 repeat;; BRCA2, helical	Protein BREAST CANCER SUSCEPTIBILITY 2 homolog B GN=BRCA2B OS=Arabidopsis thaliana (Mouse-ear cress) PE=1 SV=1	L	Replication, recombination and repair	hypothetical protein Csa_3G730880 [Cucumis sativus]
c46872.graph_c0	832	623	941	2265	1980	2966	34.18	30.27	41.81	99.03	92.46	100.79	1.65594e-12	1.35964	up	--	--	--	--	--	--	--	--	R	General function prediction only	PREDICTED: uncharacterized protein LOC103493701 isoform X1 [Cucumis melo]
c58219.graph_c0	173	216	222	91	84	110	15.39	22.58	21.45	8.69	8.54	8.17	0.00735635	-1.34271	down	--	--	--	--	--	--	--	--	--	--	hypothetical protein Csa_7G047970 [Cucumis sativus]
c47226.graph_c0	252	143	121	63	56	89	11.55	7.72	5.89	3.04	2.86	3.37	1.82998e-05	-1.49203	down	[R]	General function prediction only	--	--	[QR]	--	2OG-Fe(II) oxygenase superfamily;; non-haem dioxygenase in morphine synthesis N-terminal	Probable 2-oxoglutarate-dependent dioxygenase AOP1.2 GN=AOP1.2 OS=Arabidopsis thaliana (Mouse-ear cress) PE=2 SV=1	Q	Secondary metabolites biosynthesis, transport and catabolism	PREDICTED: probable 2-oxoglutarate-dependent dioxygenase AOP1 [Cucumis melo]
c54419.graph_c0	51	49	49	110	130	186	2.1	2.38	2.19	4.8	6.1	6.33	0.00165901	1.28366	up	--	--	--	K18810|9.49289e-138|cmo:103494823|cyclin-D4-2-like; K18810 cyclin D1/2/4, plant (A)	[D]	Cell cycle control, cell division, chromosome partitioning	Cyclin, N-terminal domain;; Cyclin, C-terminal domain;; Cyclin, N-terminal domain	Cyclin-D4-1 OS=Oryza sativa subsp. japonica (Rice) PE=2 SV=2	D	Cell cycle control, cell division, chromosome partitioning	PREDICTED: cyclin-D4-2-like [Cucumis melo]
c53102.graph_c0	1431	993	751	603	394	810	51.61	43.41	26.54	16.92	13.19	19.38	0.00025671	-1.0356	down	[G]	Carbohydrate transport and metabolism	--	K00850|0|csv:101231949|6-phosphofructokinase 5, chloroplastic-like; K00850 6-phosphofructokinase 1 [EC:2.7.1.11] (A)	[G]	Carbohydrate transport and metabolism	Phosphofructokinase;; Eukaryotic-type carbonic anhydrase	ATP-dependent 6-phosphofructokinase 5, chloroplastic {ECO:0000255|HAMAP-Rule:MF_03186} (Precursor) GN=At2g22480 OS=Arabidopsis thaliana (Mouse-ear cress) PE=1 SV=1	G	Carbohydrate transport and metabolism	PREDICTED: 6-phosphofructokinase 5, chloroplastic-like [Cucumis sativus]
c33266.graph_c0	1153	967	1136	459	472	691	34.41	34.07	36.3	14.4	15.84	16.86	6.32008e-09	-1.23293	down	[E]	Amino acid transport and metabolism	Molecular Function: cystathionine gamma-synthase activity (GO:0003962);; Cellular Component: cytosol (GO:0005829);; Biological Process: one-carbon metabolic process (GO:0006730);; Molecular Function: methionine gamma-lyase activity (GO:0018826);; Biological Process: methionine catabolic process via 2-oxobutanoate (GO:0019458);; Molecular Function: pyridoxal phosphate binding (GO:0030170);; Biolog…	K01761|0|cmo:103490704|methionine gamma-lyase-like; K01761 methionine-gamma-lyase [EC:4.4.1.11] (A)	[E]	Amino acid transport and metabolism	Cys/Met metabolism PLP-dependent enzyme;; Aminotransferase class I and II;; Aminotransferase class-V	Methionine gamma-lyase GN=MGL OS=Arabidopsis thaliana (Mouse-ear cress) PE=1 SV=1	E	Amino acid transport and metabolism	PREDICTED: methionine gamma-lyase-like [Cucumis melo]
c59721.graph_c1	371	178	211	872	667	1046	16.38	9.68	10.45	41.29	34.02	38.34	1.55589e-12	1.59003	up	--	--	--	--	--	--	bHLH-MYC and R2R3-MYB transcription factors N-terminal;; bHLH-MYC and R2R3-MYB transcription factors N-terminal	Transcription factor bHLH155 GN=BHLH155 OS=Arabidopsis thaliana (Mouse-ear cress) PE=2 SV=1	S	Function unknown	PREDICTED: uncharacterized protein LOC103493571 [Cucumis melo]
c55705.graph_c0	993	708	682	28	39	41	37.56	31.57	27.43	1.28	1.72	1.5	4.14483e-77	-4.62742	down	--	--	--	K08059|6.13314e-119|cmo:103497224|gamma-interferon-inducible lysosomal thiol reductase-like; K08059 interferon, gamma-inducible protein 30 (A)	[O]	Posttranslational modification, protein turnover, chaperones	Gamma interferon inducible lysosomal thiol reductase (GILT)	--	O	Posttranslational modification, protein turnover, chaperones	PREDICTED: gamma-interferon-inducible lysosomal thiol reductase-like, partial [Cucumis melo]
c52335.graph_c0	21	33	30	0	0	0	0.54	1.03	0.84	0	0	0	1.08419e-08	#NAME?	down	[I]	Lipid transport and metabolism	--	K01858|0|pda:103717215|inositol-3-phosphate synthase; K01858 myo-inositol-1-phosphate synthase [EC:5.5.1.4] (A)	[I]	Lipid transport and metabolism	Myo-inositol-1-phosphate synthase;; Myo-inositol-1-phosphate synthase	Inositol-3-phosphate synthase GN=TUR1 OS=Spirodela polyrhiza (Giant duckweed) PE=2 SV=1	I	Lipid transport and metabolism	PREDICTED: inositol-3-phosphate synthase isoform X1 [Phoenix dactylifera]
c60529.graph_c0	13	40	14	174	215	258	0.85	3.06	1.01	12.04	15.87	13.89	1.62298e-11	2.99639	up	--	--	--	K13448|2.69064e-71|cmo:103502330|putative calcium-binding protein CML19; K13448 calcium-binding protein CML (A)	[T]	Signal transduction mechanisms	EF-hand domain pair;; EF hand;; EF-hand domain;; EF-hand domain pair;; EF hand;; Caleosin related protein	Probable calcium-binding protein CML31 GN=B1139B11.15 OS=Oryza sativa subsp. japonica (Rice) PE=2 SV=1	T	Signal transduction mechanisms	PREDICTED: putative calcium-binding protein CML19 [Cucumis melo]
c60674.graph_c0	629	451	562	2142	1739	2653	11.92	10.1	11.38	42.56	36.99	40.95	2.14271e-20	1.77513	up	--	--	--	K13422|0|cmo:103490781|transcription factor MYC2-like; K13422 transcription factor MYC2 (A)	--	--	bHLH-MYC and R2R3-MYB transcription factors N-terminal;; Helix-loop-helix DNA-binding domain	Transcription factor MYC2 GN=At1g32640 OS=Arabidopsis thaliana (Mouse-ear cress) PE=1 SV=2	K	Transcription	PREDICTED: transcription factor MYC2-like [Cucumis melo]
c40869.graph_c1	333	282	295	101	53	97	21.65	21.65	20.72	6.99	3.91	5.22	1.02809e-13	-2.09596	down	--	--	--	K18819|5.22806e-119|cmo:103489555|galactinol synthase 1-like; K18819 inositol 3-alpha-galactosyltransferase [EC:2.4.1.123] (A)	[G]	Carbohydrate transport and metabolism	Glycosyl transferase family 8	Galactinol synthase 1 GN=GOLS1 OS=Ajuga reptans (Bugle) PE=1 SV=1	G	Carbohydrate transport and metabolism	PREDICTED: galactinol synthase 1-like [Cucumis melo]
c41829.graph_c0	148	145	187	12	41	27	8.25	9.52	11.23	0.71	2.59	1.24	1.0221e-07	-2.72867	down	[O]	Posttranslational modification, protein turnover, chaperones	Biological Process: response to stress (GO:0006950);;	K13993|1.46392e-77|cmo:103490892|small heat shock protein, chloroplastic-like; K13993 HSP20 family protein (A)	[O]	Posttranslational modification, protein turnover, chaperones	Hsp20/alpha crystallin family	Small heat shock protein, chloroplastic (Precursor) GN=HSP23 OS=Oxybasis rubra (Red goosefoot) PE=2 SV=1	O	Posttranslational modification, protein turnover, chaperones	PREDICTED: small heat shock protein, chloroplastic-like [Cucumis sativus]
c60558.graph_c0	240	182	74	473	378	613	10.43	9.32	3.46	21.72	18.54	21.89	1.41489e-07	1.37476	up	--	--	--	K16290|0|cmo:103493835|xylem cysteine proteinase 2; K16290 xylem cysteine proteinase [EC:3.4.22.-] (A)	[O]	Posttranslational modification, protein turnover, chaperones	Papain family cysteine protease;; Cathepsin propeptide inhibitor domain (I29)	Xylem cysteine proteinase 2 (Precursor) GN=XCP2 OS=Arabidopsis thaliana (Mouse-ear cress) PE=2 SV=2	O	Posttranslational modification, protein turnover, chaperones	PREDICTED: xylem cysteine proteinase 1-like [Cucumis sativus]
c57645.graph_c0	156	84	91	22	3	24	2.78	1.54	1.61	0.37	0.05	0.31	3.8966e-12	-3.03924	down	[M]	Cell wall/membrane/envelope biogenesis	--	K00696|0|cmo:103485403|probable sucrose-phosphate synthase 4; K00696 sucrose-phosphate synthase [EC:2.4.1.14] (A)	[M]	Cell wall/membrane/envelope biogenesis	Glycosyl transferases group 1;; Sucrose-6F-phosphate phosphohydrolase;; Glycosyl transferases group 1	Probable sucrose-phosphate synthase 4 GN=F28M11.40 OS=Arabidopsis thaliana (Mouse-ear cress) PE=1 SV=1	M	Cell wall/membrane/envelope biogenesis	PREDICTED: probable sucrose-phosphate synthase 4 [Cucumis melo]
c33776.graph_c0	1962	1337	2034	4111	3442	5997	66.67	53.64	74.12	147.16	131.76	166.9	1.01183e-08	1.10621	up	--	--	--	--	--	--	--	--	Z	Cytoskeleton	--
c33093.graph_c0	8	16	13	0	0	0	0.23	0.53	0.39	0	0	0	0.000799695	#NAME?	down	--	--	--	--	--	--	--	Uncharacterized protein At3g15000, mitochondrial GN=At3g15000 OS=Arabidopsis thaliana (Mouse-ear cress) PE=1 SV=1	S	Function unknown	hypothetical protein AMTR_s00021p00105410 [Amborella trichopoda]
c40666.graph_c0	2891	2172	1905	736	647	913	190.84	168.8	135.89	51.79	48.53	49.96	2.11173e-21	-1.79933	down	--	--	--	--	--	--	Phloem protein 2	Protein PHLOEM PROTEIN 2-LIKE A1 GN=PP2A1 OS=Arabidopsis thaliana (Mouse-ear cress) PE=2 SV=1	R	General function prediction only	phloem protein 2 [Cucurbita argyrosperma]
c57986.graph_c0	20388	14503	18315	10094	7589	12746	431.15	362.24	414.14	223.87	180.16	219.75	1.45966e-05	-1.03349	down	[O]	Posttranslational modification, protein turnover, chaperones	--	--	[O]	Posttranslational modification, protein turnover, chaperones	TCP-1/cpn60 chaperonin family	RuBisCO large subunit-binding protein subunit alpha, chloroplastic (Precursor) OS=Pisum sativum (Garden pea) PE=1 SV=2	O	Posttranslational modification, protein turnover, chaperones	PREDICTED: ruBisCO large subunit-binding protein subunit alpha [Cucumis melo]
c26154.graph_c0	23	31	26	469	491	555	1.06	1.68	1.29	22.82	25.52	21	4.89792e-28	4.01768	up	--	--	--	--	--	--	AP2 domain	Ethylene-responsive transcription factor 8 GN=F12M16.6 OS=Arabidopsis thaliana (Mouse-ear cress) PE=2 SV=1	K	Transcription	PREDICTED: ethylene-responsive transcription factor 9-like [Cucumis sativus]
c47642.graph_c1	8	15	9	0	0	0	0.38	0.84	0.46	0	0	0	0.00276884	#NAME?	down	--	--	--	--	--	--	Methyltransferase FkbM domain	--	S	Function unknown	PREDICTED: uncharacterized protein LOC105044755 [Elaeis guineensis]
c38764.graph_c0	26	13	14	63	81	73	3.06	1.8	1.8	8.04	10.98	7.25	0.00364856	1.91939	up	--	--	--	--	--	--	AP2 domain	Ethylene-responsive transcription factor RAP2-4 OS=Arabidopsis thaliana (Mouse-ear cress) PE=1 SV=1	K	Transcription	PREDICTED: ethylene-responsive transcription factor ERF061-like [Cucumis melo]
c26286.graph_c0	19	32	18	0	0	0	1.09	2.17	1.11	0	0	0	5.17107e-06	#NAME?	down	--	--	--	--	--	--	Pollen proteins Ole e I like	Olee1-like protein (Precursor) OS=Betula pendula (European white birch) PE=2 SV=1	R	General function prediction only	Pollen-specific protein C13 precursor, putative [Ricinus communis]
c24090.graph_c0	8	11	8	0	0	0	0.31	0.5	0.33	0	0	0	0.0098006	#NAME?	down	--	--	--	--	--	--	--	--	S	Function unknown	--
c36335.graph_c0	278	196	143	526	330	672	11.93	9.92	6.6	23.85	15.98	23.72	2.93933e-05	1.08779	up	--	--	--	--	--	--	Salt stress response/antifungal	Cysteine-rich repeat secretory protein 3 (Precursor) GN=CRRSP3 OS=Arabidopsis thaliana (Mouse-ear cress) PE=1 SV=1	R	General function prediction only	PREDICTED: cysteine-rich repeat secretory protein 3-like [Cucumis melo]
c59032.graph_c4	417	359	592	91	114	128	16.07	15.35	22.67	3.99	6.58	4.92	0.00110345	-2.25313	down	[S]	Function unknown	--	--	[S]	Function unknown	Saccharopine dehydrogenase	Probable mitochondrial saccharopine dehydrogenase-like oxidoreductase At5g39410 GN=At5g39410 OS=Arabidopsis thaliana (Mouse-ear cress) PE=1 SV=2	S	Function unknown	PREDICTED: probable mitochondrial saccharopine dehydrogenase-like oxidoreductase At5g39410 [Cucumis melo]
c45409.graph_c0	289	306	292	123	113	147	32.82	40.78	36.24	15.12	14.98	14.1	4.61635e-07	-1.43646	down	--	--	Cellular Component: cytoplasmic membrane-bounded vesicle (GO:0016023);;	--	--	--	--	--	--	--	hypothetical protein OsJ_05190 [Oryza sativa Japonica Group]
c59207.graph_c1	186	226	245	91	86	108	10.16	15.1	11.44	3.28	2.99	3.22	0.0040963	-1.44247	down	[GHR]	--	--	K01568|0|csv:101217304|pyruvate decarboxylase isozyme 1-like; K01568 pyruvate decarboxylase [EC:4.1.1.1] (A)	[EH]	--	Thiamine pyrophosphate enzyme, N-terminal TPP binding domain;; Thiamine pyrophosphate enzyme, central domain;; Reverse transcriptase-like	Pyruvate decarboxylase 4 GN=PDC4 OS=Arabidopsis thaliana (Mouse-ear cress) PE=2 SV=1	H	Coenzyme transport and metabolism	hypothetical protein Csa_4G312250 [Cucumis sativus]
c42889.graph_c0	11	14	9	0	0	0	0.74	1.11	0.66	0	0	0	0.00180743	#NAME?	down	--	--	Molecular Function: calcium ion binding (GO:0005509);; Cellular Component: endoplasmic reticulum lumen (GO:0005788);; Biological Process: protein folding (GO:0006457);; Molecular Function: unfolded protein binding (GO:0051082);;	K08057|1.82664e-55|mus:103978936|calreticulin; K08057 calreticulin (A)	[O]	Posttranslational modification, protein turnover, chaperones	Calreticulin family	Calreticulin (Precursor) OS=Beta vulgaris (Sugar beet) PE=2 SV=1	O	Posttranslational modification, protein turnover, chaperones	PREDICTED: calreticulin [Nelumbo nucifera]
c59706.graph_c0	7	19	16	0	0	0	0.26	0.82	0.63	0	0	0	0.00103579	#NAME?	down	--	--	--	K01369|2.14305e-102|bdi:100833939|	[O]	Posttranslational modification, protein turnover, chaperones	Peptidase C13 family	Vacuolar-processing enzyme (Precursor) OS=Citrus sinensis (Sweet orange) PE=2 SV=1	O	Posttranslational modification, protein turnover, chaperones	predicted protein [Hordeum vulgare subsp. vulgare]
c25844.graph_c0	333	241	208	622	454	777	12.67	10.82	8.49	24.96	19.47	24.24	3.76483e-05	1.0315	up	[R]	General function prediction only	--	K06892|0|cmo:103483615|1-aminocyclopropane-1-carboxylate oxidase homolog 1-like; K06892 feruloyl-CoA ortho-hydroxylase [EC:1.14.11.-] (A)	[QR]	--	2OG-Fe(II) oxygenase superfamily;; non-haem dioxygenase in morphine synthesis N-terminal	1-aminocyclopropane-1-carboxylate oxidase homolog 1 GN=At1g06620 OS=Arabidopsis thaliana (Mouse-ear cress) PE=2 SV=1	Q	Secondary metabolites biosynthesis, transport and catabolism	PREDICTED: 1-aminocyclopropane-1-carboxylate oxidase homolog 1-like [Cucumis melo]
c59406.graph_c0	19	54	51	0	0	0	0.37	1.23	1.76	0	0	0	4.62314e-05	#NAME?	down	--	--	--	--	--	--	Deoxyribonuclease NucA/NucB	--	R	General function prediction only	hypothetical protein PFL1_00414 [Pseudozyma flocculosa PF-1]
c57310.graph_c0	388	296	217	796	644	1033	20.23	18.8	12.16	44.99	37.97	44.06	3.77561e-08	1.25071	up	--	--	--	--	--	--	--	--	--	--	PREDICTED: uncharacterized protein LOC101225243 [Cucumis sativus]
c52030.graph_c0	20	15	13	0	0	0	1.14	1	0.8	0	0	0	7.27892e-05	#NAME?	down	--	--	--	--	--	--	Thaumatin family	Osmotin-like protein (Precursor) OS=Solanum lycopersicum (Tomato) PE=1 SV=1	R	General function prediction only	PREDICTED: osmotin-like protein [Musa acuminata subsp. malaccensis]
c51784.graph_c0	80	64	33	190	172	273	5.06	4.7	2.68	12.6	12.78	14.12	1.43898e-06	1.64414	up	--	--	--	--	--	--	Plant protein 1589 of unknown function (A_thal_3526)	--	S	Function unknown	PREDICTED: uncharacterized LOC101208991 [Cucumis sativus]
c43846.graph_c0	244	132	198	644	605	840	22.64	14.32	19.95	63.23	62.6	63.29	5.51916e-13	1.67388	up	--	--	Cellular Component: plasma membrane (GO:0005886);; Biological Process: response to desiccation (GO:0009269);; Biological Process: response to wounding (GO:0009611);; Biological Process: response to high light intensity (GO:0009644);; Biological Process: defense response to fungus (GO:0050832);;	--	--	--	Late embryogenesis abundant protein	Desiccation protectant protein Lea14 homolog OS=Glycine max (Soybean) PE=2 SV=1	S	Function unknown	PREDICTED: desiccation protectant protein Lea14 homolog [Cucumis melo]
c61451.graph_c0	10	21	11	0	0	0	1.25	3.08	1.51	0	0	0	0.000987262	#NAME?	down	[J]	Translation, ribosomal structure and biogenesis	Molecular Function: structural constituent of ribosome (GO:0003735);; Cellular Component: cell wall (GO:0005618);; Cellular Component: nucleolus (GO:0005730);; Biological Process: translation (GO:0006412);; Cellular Component: chloroplast (GO:0009507);; Cellular Component: membrane (GO:0016020);; Cellular Component: cytosolic ribosome (GO:0022626);;	K02960|2.87301e-68|aly:ARALYDRAFT_488708|40S ribosomal protein S16; K02960 small subunit ribosomal protein S16e (A)	[J]	Translation, ribosomal structure and biogenesis	Ribosomal protein S9/S16	40S ribosomal protein S16-3 GN=RPS16C OS=Arabidopsis thaliana (Mouse-ear cress) PE=2 SV=1	J	Translation, ribosomal structure and biogenesis	ribosomal 40S subunit protein S16A [Rhizophagus irregularis DAOM 197198w]
c41499.graph_c0	370	245	190	95	85	131	39.55	30.76	22.95	10.96	10.42	11.76	5.03363e-08	-1.56226	down	--	--	--	--	[P]	Inorganic ion transport and metabolism	Heavy-metal-associated domain	--	P	Inorganic ion transport and metabolism	PREDICTED: uncharacterized protein LOC101213529 [Cucumis sativus]
c53881.graph_c0	17	22	20	0	0	0	1.43	2.17	1.82	0	0	0	4.45544e-06	#NAME?	down	[J]	Translation, ribosomal structure and biogenesis	--	K02938|4.58147e-102|ath:AT3G51190|60S ribosomal protein L8-2; K02938 large subunit ribosomal protein L8e (A)	[J]	Translation, ribosomal structure and biogenesis	Ribosomal Proteins L2, C-terminal domain;; Ribosomal Proteins L2, RNA binding domain	60S ribosomal protein L8-2 GN=RPL8B OS=Arabidopsis thaliana (Mouse-ear cress) PE=2 SV=3	J	Translation, ribosomal structure and biogenesis	60S ribosomal protein L8 [Rozella allomycis CSF55]
c46611.graph_c0	363	256	243	635	663	798	11.74	10.04	8.57	22.1	25.15	21.65	7.5894e-06	1.10446	up	[R]	General function prediction only	--	--	--	--	Pollen allergen;; Rare lipoprotein A (RlpA)-like double-psi beta-barrel;; Acetyltransferase (GNAT) family;; Acetyltransferase (GNAT) domain;; Acetyltransferase (GNAT) domain;; Acetyltransferase (GNAT) domain;; FR47-like protein;; Acetyltransferase (GNAT) domain;; Acetyltransferase (GNAT) domain	Expansin-B3 (Precursor) GN=EXPB3 OS=Arabidopsis thaliana (Mouse-ear cress) PE=2 SV=2	R	General function prediction only	PREDICTED: expansin-B3 [Cucumis melo]
c54562.graph_c0	12	18	18	0	0	0	1.67	2.94	2.76	0	0	0	5.93521e-05	#NAME?	down	--	--	--	--	--	--	Gamma-thionin family;; Arthropod defensin	--	--	--	--
c53262.graph_c0	19	42	23	0	0	0	0.69	1.79	0.89	0	0	0	0.000121025	#NAME?	down	--	--	--	--	[W]	Extracellular structures	von Willebrand factor type A domain;; von Willebrand factor type A domain;; von Willebrand factor type A domain	--	W	Extracellular structures	--
c45177.graph_c0	303	178	159	542	438	722	13.74	9.56	7.81	26.05	22.43	26.79	1.51482e-06	1.22083	up	--	--	--	--	--	--	--	--	S	Function unknown	PREDICTED: uncharacterized protein LOC103495734 isoform X2 [Cucumis melo]
c25799.graph_c0	116	80	105	264	294	344	4.53	3.63	4.29	10.74	12.82	10.9	4.03448e-06	1.39571	up	--	--	--	--	--	--	Protein of unknown function (DUF1675)	Ninja-family protein AFP3 GN=AFP3 OS=Arabidopsis thaliana (Mouse-ear cress) PE=1 SV=1	A	RNA processing and modification	hypothetical protein Csa_3G633290 [Cucumis sativus]
c58663.graph_c0	3911	3273	4905	1549	1320	2050	447.95	429.07	591.14	189.1	174.52	194.34	0.00175237	-1.54078	down	--	--	--	--	--	--	Hydrophobic seed protein;; Protease inhibitor/seed storage/LTP family;; Probable lipid transfer	36.4 kDa proline-rich protein GN=TPRP-F1 OS=Solanum lycopersicum (Tomato) PE=2 SV=1	R	General function prediction only	hypothetical protein Csa_4G620620 [Cucumis sativus]
c26518.graph_c1	14	10	23	62	65	65	1.48	1.24	2.66	7.09	7.9	5.78	0.00234903	1.82808	up	--	--	Molecular Function: DNA binding (GO:0003677);; Molecular Function: sequence-specific DNA binding transcription factor activity (GO:0003700);; Cellular Component: nucleus (GO:0005634);; Biological Process: regulation of transcription, DNA-templated (GO:0006355);; Biological Process: response to cold (GO:0009409);;	--	--	--	--	Dehydration-responsive element-binding protein 1B GN=M7J2.140 OS=Arabidopsis thaliana (Mouse-ear cress) PE=2 SV=2	K	Transcription	PREDICTED: dehydration-responsive element-binding protein 1D-like [Cucumis sativus]
c42065.graph_c0	450	439	465	113	154	205	18.5	21.06	20.34	4.93	7.21	6.96	6.48109e-10	-1.748	down	--	--	Biological Process: dephosphorylation (GO:0016311);; Molecular Function: phosphatase activity (GO:0016791);;	K13248|0|cmo:103500739|inorganic pyrophosphatase 2-like; K13248 pyridoxal phosphate phosphatase PHOSPHO2 [EC:3.1.3.74] (A)	[R]	General function prediction only	Putative Phosphatase;; haloacid dehalogenase-like hydrolase;; Haloacid dehalogenase-like hydrolase	Inorganic pyrophosphatase 2 GN=At1g17710 OS=Arabidopsis thaliana (Mouse-ear cress) PE=2 SV=1	R	General function prediction only	PREDICTED: inorganic pyrophosphatase 2-like [Cucumis melo]
c60596.graph_c0	34	43	33	111	136	170	2.72	4.05	2.87	9.51	12.42	11.34	1.76845e-05	1.69251	up	--	--	--	--	--	--	--	--	S	Function unknown	PREDICTED: cyclin-dependent protein kinase inhibitor SMR1-like [Cucumis melo]
c25061.graph_c0	12	9	9	0	0	0	0.87	0.77	0.7	0	0	0	0.00507727	#NAME?	down	--	--	--	--	--	--	--	--	--	--	immediate-early protein RSP40 [Zea mays]
c57826.graph_c0	135	97	100	36	27	93	8.3	6.93	6.54	2.61	1.77	4.6	0.00270051	-1.39675	down	[Q]	Secondary metabolites biosynthesis, transport and catabolism	--	K04123|7.18961e-105|cmo:103490801|beta-amyrin 11-oxidase-like; K04123 ent-kaurenoic acid hydroxylase [EC:1.14.13.79] (A)	[QI]	--	Cytochrome P450	Beta-amyrin 11-oxidase GN=CYP88D6 OS=Glycyrrhiza uralensis (Chinese licorice) PE=1 SV=1	Q	Secondary metabolites biosynthesis, transport and catabolism	PREDICTED: beta-amyrin 11-oxidase-like isoform X1 [Cucumis melo]
c38362.graph_c0	93	46	21	224	199	304	3.37	2.03	0.81	8.91	8.52	9.35	7.73524e-10	2.04558	up	--	--	--	K08241|1.16798e-141|cmo:103485069|salicylate carboxymethyltransferase-like; K08241 jasmonate O-methyltransferase [EC:2.1.1.141] (A)	--	--	SAM dependent carboxyl methyltransferase;; SAM dependent carboxyl methyltransferase	Salicylate carboxymethyltransferase GN=SAMT OS=Clarkia breweri (Fairy fans) PE=1 SV=1	R	General function prediction only	PREDICTED: salicylate carboxymethyltransferase-like [Cucumis melo]
c46371.graph_c0	298	197	170	825	606	1084	9.76	7.62	5.97	28.45	22.35	29.07	1.08019e-14	1.71004	up	--	--	--	--	--	--	GDSL-like Lipase/Acylhydrolase	GDSL esterase/lipase At3g27950 (Precursor) GN=At3g27950 OS=Arabidopsis thaliana (Mouse-ear cress) PE=2 SV=1	I	Lipid transport and metabolism	PREDICTED: GDSL esterase/lipase At3g27950-like [Cucumis melo]
c56609.graph_c0	144	111	111	48	55	86	2.88	2.47	2.62	1.02	1.2	1.41	0.00634976	-1.17534	down	--	--	--	--	--	--	Poly(ADP-ribose) polymerase catalytic domain;; RCD1-SRO-TAF4 (RST) plant domain	Probable inactive poly [ADP-ribose] polymerase SRO5 GN=SRO5 OS=Arabidopsis thaliana (Mouse-ear cress) PE=1 SV=1	S	Function unknown	PREDICTED: probable inactive poly [ADP-ribose] polymerase SRO5-like [Cucumis sativus]
c59878.graph_c0	0	0	0	38	44	11	0	0	0	0.88	1.1	0.19	0.00487503	Inf	up	--	--	--	--	[J]	Translation, ribosomal structure and biogenesis	eIF4-gamma/eIF5/eIF2-epsilon;; MA3 domain	--	J	Translation, ribosomal structure and biogenesis	eukaryotic translation initiation factor eIF-4G [Cyanidioschyzon merolae strain 10D]
c60715.graph_c0	2057	1711	1954	437	376	568	76.57	75.13	78.06	17.15	15.78	17.34	6.11544e-32	-2.27792	down	[P]	Inorganic ion transport and metabolism	--	--	[P]	Inorganic ion transport and metabolism	ChaC-like protein	--	P	Inorganic ion transport and metabolism	hypothetical protein Csa_2G377370 [Cucumis sativus]
c58361.graph_c0	38	61	46	0	0	0	2.53	4.91	3.55	0	0	0	1.93468e-10	#NAME?	down	[J]	Translation, ribosomal structure and biogenesis	--	K02937|8.74656e-73|csl:COCSUDRAFT_20022|60S ribosomal protein L7; K02937 large subunit ribosomal protein L7e (A)	[J]	Translation, ribosomal structure and biogenesis	Ribosomal L30 N-terminal domain;; Ribosomal protein L30p/L7e;; Interferon-induced transmembrane protein	60S ribosomal protein L7-3 GN=RPL7C OS=Arabidopsis thaliana (Mouse-ear cress) PE=2 SV=1	J	Translation, ribosomal structure and biogenesis	unnamed protein product [Albugo candida]
c60423.graph_c0	33437	38318	37715	16839	17828	21384	4444.5	5967.65	5502.71	2439.01	2738.73	2411.07	0.00212829	-1.1901	down	--	--	--	--	--	--	--	Metallothionein-like protein type 3 OS=Musa acuminata (Banana) PE=3 SV=1	R	General function prediction only	PREDICTED: metallothionein-like protein type 3-like [Cucumis sativus]
c40001.graph_c0	325	239	158	95	103	116	12.15	10.51	6.42	3.77	4.33	3.55	0.000228094	-1.36042	down	--	--	--	K17426|0|cmo:103492196|probable 39S ribosomal protein L45, mitochondrial; K17426 large subunit ribosomal protein L45 (A)	[J]	Translation, ribosomal structure and biogenesis	Tim44-like domain	--	J	Translation, ribosomal structure and biogenesis	PREDICTED: probable 39S ribosomal protein L45, mitochondrial isoform X1 [Cucumis melo]
c51606.graph_c0	322	245	330	39	58	71	14.6	13.13	16.13	1.87	2.99	2.65	2.0331e-16	-2.62192	down	[O]	Posttranslational modification, protein turnover, chaperones	--	K00799|4.72613e-92|cmo:103492841|glutathione S-transferase PARB-like; K00799 glutathione S-transferase [EC:2.5.1.18] (A)	[O]	Posttranslational modification, protein turnover, chaperones	--	Glutathione S-transferase OS=Hyoscyamus muticus (Egyptian henbane) PE=1 SV=1	O	Posttranslational modification, protein turnover, chaperones	PREDICTED: glutathione S-transferase PARB-like [Cucumis melo]
c56849.graph_c0	39	44	55	97	133	178	1.57	3.26	3.02	3.91	7.51	6.36	0.00518215	1.31637	up	--	--	--	K00430|9.45109e-164|csv:101228055|peroxidase 19-like; K00430 peroxidase [EC:1.11.1.7] (A)	--	--	Peroxidase	Peroxidase 19 (Precursor) GN=T14G11.18 OS=Arabidopsis thaliana (Mouse-ear cress) PE=2 SV=1	G	Carbohydrate transport and metabolism	hypothetical protein Csa_1G077120 [Cucumis sativus]
c58930.graph_c0	7	12	20	0	0	0	0.79	1.47	2.4	0	0	0	0.0034425	#NAME?	down	[J]	Translation, ribosomal structure and biogenesis	--	K02866|3.30398e-111|cmo:103492967|60S ribosomal protein L10-like; K02866 large subunit ribosomal protein L10e (A)	[J]	Translation, ribosomal structure and biogenesis	Ribosomal protein L16p/L10e	60S ribosomal protein L10 GN=RPL10 OS=Vitis riparia (Frost grape) PE=2 SV=1	J	Translation, ribosomal structure and biogenesis	PREDICTED: 60S ribosomal protein L10-like [Cucumis melo]
c47231.graph_c0	790	493	585	306	255	420	14.85	10.95	11.75	6.03	5.39	6.43	1.06057e-06	-1.13982	down	--	--	--	--	--	--	Alpha/beta hydrolase family;; Alpha/beta hydrolase family;; alpha/beta hydrolase fold	--	R	General function prediction only	PREDICTED: uncharacterized protein LOC103504592 [Cucumis melo]
c25016.graph_c0	11	23	10	0	0	0	0.67	1.64	0.65	0	0	0	0.00285967	#NAME?	down	--	--	--	--	[P]	Inorganic ion transport and metabolism	Heavy-metal-associated domain	Copper transport protein ATX1 GN=ATX1 OS=Arabidopsis thaliana (Mouse-ear cress) PE=1 SV=1	P	Inorganic ion transport and metabolism	PREDICTED: heavy metal-associated isoprenylated plant protein 26-like [Musa acuminata subsp. malaccensis]
c61511.graph_c0	98	95	92	252	159	323	14.65	16.5	15.04	40.95	27.37	40.86	0.000628922	1.10146	up	[H]	Coenzyme transport and metabolism	Molecular Function: nucleotide binding (GO:0000166);; Molecular Function: adenosylhomocysteinase activity (GO:0004013);; Molecular Function: copper ion binding (GO:0005507);; Cellular Component: vacuolar membrane (GO:0005774);; Cellular Component: Golgi apparatus (GO:0005794);; Cellular Component: cytosol (GO:0005829);; Cellular Component: plasma membrane (GO:0005886);; Biological Process: glucon…	K01251|1.37302e-54|cmo:103483461|adenosylhomocysteinase-like; K01251 adenosylhomocysteinase [EC:3.3.1.1] (A)	[H]	Coenzyme transport and metabolism	S-adenosyl-L-homocysteine hydrolase	Adenosylhomocysteinase 1 GN=dl3010w OS=Arabidopsis thaliana (Mouse-ear cress) PE=1 SV=1	H	Coenzyme transport and metabolism	PREDICTED: adenosylhomocysteinase-like [Cucumis melo]
c55511.graph_c0	14	18	28	0	0	0	0.38	0.58	0.82	0	0	0	1.83822e-05	#NAME?	down	[G]	Carbohydrate transport and metabolism	--	K13679|0|mus:103996709|granule-bound starch synthase 1, chloroplastic/amyloplastic-like; K13679 granule-bound starch synthase [EC:2.4.1.242] (A)	--	--	Starch synthase catalytic domain;; Glycosyl transferases group 1;; Glycosyl transferases group 1	Granule-bound starch synthase 1, chloroplastic/amyloplastic (Precursor) GN=WAXY OS=Antirrhinum majus (Garden snapdragon) PE=2 SV=1	M	Cell wall/membrane/envelope biogenesis	putative starch synthase [Amorphophallus konjac]
c26895.graph_c0	11	25	17	0	0	0	0.36	0.96	0.59	0	0	0	0.000180046	#NAME?	down	[E]	Amino acid transport and metabolism	--	--	[E]	Amino acid transport and metabolism	Arginase family	Arginase 2, mitochondrial (Precursor) GN=ARGAH2 OS=Arabidopsis thaliana (Mouse-ear cress) PE=1 SV=1	E	Amino acid transport and metabolism	hypothetical protein M408DRAFT_14200 [Serendipita vermifera MAFF 305830]
c46857.graph_c0	0	0	0	23	10	15	0	0	0	3.22	1.49	1.63	0.000608841	Inf	up	--	--	--	--	--	--	--	--	S	Function unknown	PREDICTED: uncharacterized protein LOC103492886 [Cucumis melo]
c51433.graph_c0	8	14	10	0	0	0	0.4	0.82	0.53	0	0	0	0.00277259	#NAME?	down	--	--	--	--	--	--	Helix-loop-helix DNA-binding domain	Transcription factor bHLH35 GN=MUL3.10 OS=Arabidopsis thaliana (Mouse-ear cress) PE=2 SV=1	K	Transcription	PREDICTED: transcription factor bHLH35 isoform X2 [Elaeis guineensis]
c48919.graph_c0	9	8	13	0	0	0	1.48	1.54	2.36	0	0	0	0.00473452	#NAME?	down	[J]	Translation, ribosomal structure and biogenesis	--	K02910|4.03869e-42|smo:SELMODRAFT_138327|hypothetical protein; K02910 large subunit ribosomal protein L31e (A)	[J]	Translation, ribosomal structure and biogenesis	Ribosomal protein L31e	60S ribosomal protein L31 GN=RPL31 OS=Cyanophora paradoxa PE=3 SV=1	J	Translation, ribosomal structure and biogenesis	RecName: Full=60S ribosomal protein L31 [Cyanophora paradoxa]
c56117.graph_c2	10330	6876	6019	4141	3082	5397	102.67	81.02	63.87	42.67	33.99	43	6.96394e-08	-1.08814	down	--	--	--	K09487|0|cmo:103503630|heat shock protein 83; K09487 heat shock protein 90kDa beta (A)	[O]	Posttranslational modification, protein turnover, chaperones	Hsp90 protein;; Histidine kinase-, DNA gyrase B-, and HSP90-like ATPase;; Histidine kinase-, DNA gyrase B-, and HSP90-like ATPase	Heat shock protein 90-1 GN=F6N7.13 OS=Arabidopsis thaliana (Mouse-ear cress) PE=1 SV=3	O	Posttranslational modification, protein turnover, chaperones	hypothetical protein Csa_5G135340 [Cucumis sativus]
c53604.graph_c0	153	63	72	239	168	290	3.8	1.85	1.84	6.39	5.07	6.05	0.00275262	1.10757	up	[GER]	--	--	K15289|0|csv:101203842|uncharacterized LOC101203842; K15289 solute carrier family 35, member F5 (A)	[S]	Function unknown	--	--	S	Function unknown	PREDICTED: uncharacterized vacuolar membrane protein YML018C-like [Cucumis sativus]
c60746.graph_c0	1641	2113	1883	4559	4983	5577	172.26	260.44	215.5	516.55	600.13	491.74	0.000658324	1.20068	up	--	--	--	--	--	--	Probable lipid transfer;; Protease inhibitor/seed storage/LTP family	Putative lipid-transfer protein DIR1 (Precursor) GN=DIR1 OS=Arabidopsis thaliana (Mouse-ear cress) PE=1 SV=1	R	General function prediction only	PREDICTED: putative lipid-transfer protein DIR1-like [Cucumis sativus]
c46769.graph_c0	85	115	85	0	0	0	3.21	5.12	3.44	0	0	0	1.78529e-17	#NAME?	down	[K]	Transcription	--	--	[J]	Translation, ribosomal structure and biogenesis	'Cold-shock' DNA-binding domain	Glycine-rich protein 2 GN=GRP-2 OS=Nicotiana sylvestris (Wood tobacco) PE=2 SV=1	K	Transcription	CSD-domain-containing protein [Coccomyxa subellipsoidea C-169]
c48013.graph_c0	78	52	64	162	151	204	2.59	1.68	2.45	5.35	6.37	5.39	0.00186368	1.21718	up	[R]	General function prediction only	--	--	[R]	General function prediction only	Ankyrin repeats (3 copies);; Domain of unknown function;; Ankyrin repeats (many copies);; Ankyrin repeat;; Ankyrin repeat;; Ankyrin repeats (many copies)	Ankyrin repeat-containing protein At5g02620 GN=At5g02620 OS=Arabidopsis thaliana (Mouse-ear cress) PE=1 SV=1	R	General function prediction only	PREDICTED: uncharacterized LOC101204138 [Cucumis sativus]
c61022.graph_c0	100	89	107	212	242	272	5.5	5.76	6.34	12.36	15.06	12.33	0.00204125	1.09154	up	--	--	--	K14488|3.2181e-53|cmo:103482993|auxin-induced protein X15; K14488 SAUR family protein (A)	--	--	Auxin responsive protein	Auxin-induced protein X10A OS=Glycine max (Soybean) PE=2 SV=1	S	Function unknown	PREDICTED: auxin-induced protein X15 [Cucumis melo]
c53245.graph_c1	2168	1801	1967	4821	4256	6300	82.1	80.34	79.51	192.42	180.4	194.38	3.66957e-09	1.15031	up	[K]	Transcription	--	K03124|3.28334e-118|csv:101209725|transcription initiation factor IIB-2-like; K03124 transcription initiation factor TFIIB (A)	[K]	Transcription	Transcription factor TFIIB repeat	Transcription initiation factor IIB GN=TFIIB1 OS=Glycine max (Soybean) PE=2 SV=1	K	Transcription	PREDICTED: transcription initiation factor IIB-2-like [Cucumis sativus]
c50181.graph_c0	8	13	6	0	0	0	0.49	0.93	0.4	0	0	0	0.00976801	#NAME?	down	[M]	Cell wall/membrane/envelope biogenesis	--	--	--	--	N-acetylmuramoyl-L-alanine amidase	--	R	General function prediction only	predicted protein [Aspergillus terreus NIH2624]
c56376.graph_c0	331	218	256	93	73	131	3.93	3.06	4.51	1.16	0.97	1.28	1.24788e-08	-1.66337	down	[V]	Defense mechanisms	--	K05658|0|csv:101206448|ABC transporter B family member 15-like; K05658 ATP-binding cassette, subfamily B (MDR/TAP), member 1 [EC:3.6.3.44] (A)	[Q]	Secondary metabolites biosynthesis, transport and catabolism	ABC transporter transmembrane region;; ABC transporter;; Predicted ATPase of the ABC class;; ABC transporter;; ABC transporter transmembrane region;; AAA domain;; Protein of unknown function (DUF1602)	ABC transporter B family member 15 GN=MZF16.16 OS=Arabidopsis thaliana (Mouse-ear cress) PE=3 SV=1	Q	Secondary metabolites biosynthesis, transport and catabolism	PREDICTED: ABC transporter B family member 15-like [Cucumis sativus]
c40357.graph_c0	555	298	303	195	135	213	9.75	6.18	5.69	3.59	2.66	3.05	4.94012e-06	-1.26937	down	[L]	Replication, recombination and repair	--	K00558|0|cmo:103492483|DNA (cytosine-5)-methyltransferase CMT3; K00558 DNA (cytosine-5)-methyltransferase 1 [EC:2.1.1.37] (A)	--	--	C-5 cytosine-specific DNA methylase;; Chromo (CHRromatin Organisation MOdifier) domain;; BAH domain	DNA (cytosine-5)-methyltransferase CMT3 GN=CMT3 OS=Arabidopsis thaliana (Mouse-ear cress) PE=1 SV=2	B	Chromatin structure and dynamics	PREDICTED: DNA (cytosine-5)-methyltransferase CMT3 [Cucumis melo]
c25368.graph_c0	1786	1860	1698	916	894	1190	141.46	173.21	145.78	77.59	80.75	78.42	5.15685e-05	-1.05786	down	--	--	--	K11251|1.41922e-70|cmo:103490586|histone H2A; K11251 histone H2A (A)	[B]	Chromatin structure and dynamics	Core histone H2A/H2B/H3/H4;; Histone-like transcription factor (CBF/NF-Y) and archaeal histone	Probable histone H2A.5 OS=Oryza sativa subsp. japonica (Rice) PE=2 SV=1	B	Chromatin structure and dynamics	PREDICTED: histone H2A [Cucumis melo]
c60948.graph_c0	72	50	25	121	163	203	2.48	2.03	0.92	4.39	6.33	5.73	0.00193154	1.57153	up	--	--	--	--	--	--	--	--	S	Function unknown	PREDICTED: uncharacterized protein LOC101223960 [Cucumis sativus]
c51461.graph_c0	10	25	25	0	0	0	0.38	1.13	2.87	0	0	0	0.000222052	#NAME?	down	[J]	Translation, ribosomal structure and biogenesis	--	K02925|0|vvi:100260533|60S ribosomal protein L3; K02925 large subunit ribosomal protein L3e (A)	[J]	Translation, ribosomal structure and biogenesis	Ribosomal protein L3	60S ribosomal protein L3 GN=RPL3 OS=Oryza sativa subsp. japonica (Rice) PE=2 SV=2	J	Translation, ribosomal structure and biogenesis	PREDICTED: 60S ribosomal protein L3-like [Eucalyptus grandis]
c39367.graph_c0	29	15	10	2	0	3	0.76	0.47	0.28	0.06	0	0.06	0.00456103	-3.75333	down	[V]	Defense mechanisms	--	K05658|0|csv:101202823|ABC transporter B family member 4-like; K05658 ATP-binding cassette, subfamily B (MDR/TAP), member 1 [EC:3.6.3.44] (A)	[Q]	Secondary metabolites biosynthesis, transport and catabolism	ABC transporter transmembrane region;; ABC transporter;; AAA domain;; Predicted ATPase of the ABC class	ABC transporter B family member 4 GN=F14M4.17 OS=Arabidopsis thaliana (Mouse-ear cress) PE=1 SV=1	Q	Secondary metabolites biosynthesis, transport and catabolism	PREDICTED: LOW QUALITY PROTEIN: ABC transporter B family member 4-like [Cucumis sativus]
c25779.graph_c0	275	268	197	50	26	68	16.67	19.13	12.88	3.22	1.79	3.41	4.843e-15	-2.63857	down	--	--	--	--	--	--	--	23 kDa jasmonate-induced protein OS=Hordeum vulgare (Barley) PE=2 SV=1	S	Function unknown	23 kDa jasmonate-induced protein [Citrullus lanatus]
c54940.graph_c0	17	35	33	0	1	3	1.16	2.83	2.28	0	0.08	0.24	0.000338318	-4.82692	down	[H]	Coenzyme transport and metabolism	--	K00789|0|pop:POPTR_0008s09870g|POPTRDRAFT_564333; S-adenosylmethionine synthase family protein; K00789 S-adenosylmethionine synthetase [EC:2.5.1.6] (A)	[H]	Coenzyme transport and metabolism	S-adenosylmethionine synthetase, central domain;; S-adenosylmethionine synthetase, N-terminal domain	S-adenosylmethionine synthase GN=SAMS OS=Dendrobium crumenatum (Tropical pigeon orchid) PE=2 SV=1	H	Coenzyme transport and metabolism	PREDICTED: S-adenosylmethionine synthase 3 [Populus euphratica]
c25550.graph_c0	227	140	118	6	13	12	15.94	11.57	8.96	0.45	1.04	0.7	4.07311e-25	-4.09339	down	--	--	--	K13993|7.50403e-103|csv:101227952|22.7 kDa class IV heat shock protein-like; K13993 HSP20 family protein (A)	[O]	Posttranslational modification, protein turnover, chaperones	Hsp20/alpha crystallin family	22.7 kDa class IV heat shock protein (Precursor) GN=HSP22.7 OS=Pisum sativum (Garden pea) PE=2 SV=1	O	Posttranslational modification, protein turnover, chaperones	PREDICTED: 22.7 kDa class IV heat shock protein-like [Cucumis sativus]
c53920.graph_c0	33	66	39	0	0	0	2.21	5.2	2.82	0	0	0	2.02023e-06	#NAME?	down	[J]	Translation, ribosomal structure and biogenesis	--	K02936|6.09881e-96|gsl:Gasu_19660|60S ribosomal protein L7Ae isoform 1; K02936 large subunit ribosomal protein L7Ae (A)	[J]	Translation, ribosomal structure and biogenesis	Ribosomal protein L7Ae/L30e/S12e/Gadd45 family	60S ribosomal protein L7a-1 GN=RPL7AA OS=Arabidopsis thaliana (Mouse-ear cress) PE=1 SV=2	J	Translation, ribosomal structure and biogenesis	60S ribosomal protein L7a [Zea mays]
c47944.graph_c0	280	155	143	55	43	74	11.43	7.46	6.29	2.36	1.99	2.47	3.58017e-09	-1.93869	down	--	--	--	--	--	--	EamA-like transporter family	WAT1-related protein At1g43650 GN=At1g43650 OS=Arabidopsis thaliana (Mouse-ear cress) PE=2 SV=1	S	Function unknown	PREDICTED: WAT1-related protein At1g43650 [Cucumis melo]
c59657.graph_c1	26	34	24	0	0	0	2.26	3.46	2.27	0	0	0	1.22893e-08	#NAME?	down	--	--	--	--	--	--	Gamma-thionin family	Defensin J1-2 (Precursor) OS=Capsicum annuum (Bell pepper) PE=1 SV=1	R	General function prediction only	Defensin [Medicago truncatula]
c26867.graph_c0	396	245	316	192	113	204	8.42	6.15	7.2	4.28	2.72	3.54	8.55152e-05	-1.12893	down	--	--	Molecular Function: calcium ion binding (GO:0005509);; Cellular Component: membrane (GO:0016020);; Cellular Component: Golgi transport complex (GO:0017119);;	--	--	--	PA domain	Vacuolar-sorting receptor 6 (Precursor) GN=F17F8.23 OS=Arabidopsis thaliana (Mouse-ear cress) PE=2 SV=3	U	Intracellular trafficking, secretion, and vesicular transport	PREDICTED: vacuolar-sorting receptor 6-like isoform X1 [Cucumis melo]
c27559.graph_c0	16	34	16	0	0	0	0.53	1.33	0.57	0	0	0	0.000606835	#NAME?	down	--	--	--	--	[T]	Signal transduction mechanisms	Growth factor receptor domain IV	--	T	Signal transduction mechanisms	--
c42068.graph_c1	77	63	92	12	14	19	14.81	14.14	19.69	2.56	3.16	3.16	1.57211e-07	-2.5935	down	--	--	Cellular Component: integral component of membrane (GO:0016021);;	--	[V]	Defense mechanisms	Inhibitor of apoptosis-promoting Bax1	Bax inhibitor 1 GN=BI-1 OS=Arabidopsis thaliana (Mouse-ear cress) PE=1 SV=1	T	Signal transduction mechanisms	PREDICTED: bax inhibitor 1-like [Cucumis sativus]
c59496.graph_c0	10	26	18	0	0	0	0.49	1.4	0.91	0	0	0	0.000532304	#NAME?	down	--	--	--	--	--	--	D-mannose binding lectin;; PAN-like domain	Epidermis-specific secreted glycoprotein EP1 (Precursor) GN=EP1 OS=Daucus carota (Wild carrot) PE=1 SV=1	R	General function prediction only	PREDICTED: epidermis-specific secreted glycoprotein EP1 [Phoenix dactylifera]
c56320.graph_c1	8	3	5	43	36	39	0.57	0.25	0.39	3.28	2.93	2.32	0.00102399	2.75331	up	--	--	--	--	--	--	Thaumatin family	Thaumatin-like protein (Precursor) GN=At1g18250 OS=Arabidopsis thaliana (Mouse-ear cress) PE=2 SV=2	R	General function prediction only	PREDICTED: thaumatin-like protein 1a-like [Cucumis sativus]
c61325.graph_c0	45	36	52	2	0	0	5.16	4.84	6.52	0.25	0	0	8.87384e-12	-6.24768	down	--	--	--	K15404|7.80781e-59|cmo:103483426|protein ECERIFERUM 1-like; K15404 aldehyde decarbonylase [EC:4.1.99.5] (A)	--	--	WAX2 C-terminal domain	Protein CER1-like 1 GN=At1g02190 OS=Arabidopsis thaliana (Mouse-ear cress) PE=2 SV=1	I	Lipid transport and metabolism	PREDICTED: protein ECERIFERUM 1-like isoform X3 [Cucumis melo]
c50128.graph_c0	17	27	25	0	0	0	0.33	0.63	0.53	0	0	0	3.92342e-07	#NAME?	down	--	--	--	--	[R]	General function prediction only	YT521-B-like domain	30-kDa cleavage and polyadenylation specificity factor 30 {ECO:0000303|PubMed:18479511} OS=Arabidopsis thaliana (Mouse-ear cress) PE=1 SV=1	R	General function prediction only	PREDICTED: YTH domain-containing family protein 1 isoform X2 [Elaeis guineensis]
c40889.graph_c0	126	101	120	285	203	350	2.26	2.13	2.29	5.36	4.08	5.1	0.00111396	1.03406	up	[R]	General function prediction only	--	--	[R]	General function prediction only	Ankyrin repeats (many copies);; Ankyrin repeats (3 copies);; Ankyrin repeat;; Ankyrin repeats (many copies);; Ankyrin repeat	Ankyrin repeat-containing protein At5g02620 GN=At5g02620 OS=Arabidopsis thaliana (Mouse-ear cress) PE=1 SV=1	R	General function prediction only	PREDICTED: ankyrin-1-like [Cucumis melo]
c53869.graph_c0	900	909	918	270	296	370	28.4	33.81	31.01	8.96	10.5	9.54	9.21284e-11	-1.76215	down	--	--	--	--	--	--	--	--	S	Function unknown	PREDICTED: uncharacterized protein LOC103495510 [Cucumis melo]
c53191.graph_c0	14	34	20	0	0	0	0.56	1.61	0.86	0	0	0	0.000341775	#NAME?	down	--	--	--	--	[T]	Signal transduction mechanisms	Protein tyrosine kinase;; Protein tyrosine kinase;; Protein tyrosine kinase;; Protein kinase domain	G-type lectin S-receptor-like serine/threonine-protein kinase At4g27290 (Precursor) GN=At4g27290 OS=Arabidopsis thaliana (Mouse-ear cress) PE=3 SV=4	T	Signal transduction mechanisms	putative serine/threonine protein kinase, partial [Olea europaea]
c55260.graph_c0	237	161	178	72	45	90	7.12	4.58	6.24	2.13	1.19	2.36	2.65378e-07	-1.70927	down	[E]	Amino acid transport and metabolism	--	K00827|0|csv:101231143|alanine--glyoxylate aminotransferase 2 homolog 3, mitochondrial-like; K00827 alanine-glyoxylate transaminase / (R)-3-amino-2-methylpropionate-pyruvate transaminase [EC:2.6.1.44 2.6.1.40] (A)	[E]	Amino acid transport and metabolism	Aminotransferase class-III	Alanine--glyoxylate aminotransferase 2 homolog 3, mitochondrial (Precursor) GN=At3g08860 OS=Arabidopsis thaliana (Mouse-ear cress) PE=2 SV=1	E	Amino acid transport and metabolism	PREDICTED: LOW QUALITY PROTEIN: alanine--glyoxylate aminotransferase 2 homolog 3, mitochondrial-like [Cucumis sativus]
c53677.graph_c2	86	43	66	157	108	217	6.52	4.05	5.6	13.24	9.49	14.13	0.00923703	1.08362	up	[P]	Inorganic ion transport and metabolism	--	K00434|2.30528e-82|cmo:103485146|L-ascorbate peroxidase 3, peroxisomal; K00434 L-ascorbate peroxidase [EC:1.11.1.11] (A)	--	--	Peroxidase	L-ascorbate peroxidase 3, peroxisomal (Precursor) GN=M4E13.60 OS=Arabidopsis thaliana (Mouse-ear cress) PE=1 SV=1	R	General function prediction only	PREDICTED: L-ascorbate peroxidase 3, peroxisomal [Cucumis melo]
c47471.graph_c0	6841	4986	7623	1526	1512	1964	183.44	157.85	218.87	43.02	45.6	43.02	2.3085e-07	-2.17159	down	[Q]	Secondary metabolites biosynthesis, transport and catabolism	--	--	[Q]	Secondary metabolites biosynthesis, transport and catabolism	Cytochrome P450	Cytochrome P450 81E8 {ECO:0000303|PubMed:14617078} OS=Medicago truncatula (Barrel medic) PE=2 SV=1	Q	Secondary metabolites biosynthesis, transport and catabolism	PREDICTED: isoflavone 2&apos;-hydroxylase-like [Cucumis sativus]
c56616.graph_c0	9	25	19	0	0	0	0.71	1.94	3.48	0	0	0	0.000692821	#NAME?	down	[J]	Translation, ribosomal structure and biogenesis	--	K02998|1.04618e-67|obr:102711817|40S ribosomal protein SA-like; K02998 small subunit ribosomal protein SAe (A)	[J]	Translation, ribosomal structure and biogenesis	Ribosomal protein S2	40S ribosomal protein SA {ECO:0000255|HAMAP-Rule:MF_03015} OS=Vitis vinifera (Grape) PE=3 SV=1	J	Translation, ribosomal structure and biogenesis	PREDICTED: 40S ribosomal protein SA [Nelumbo nucifera]
c40781.graph_c1	300	245	267	710	538	923	7.22	6.96	6.9	17.96	14.54	18.13	2.41815e-07	1.18245	up	[RTKL]	--	--	K13412|0|cmo:103486289|calcium-dependent protein kinase 13; K13412 calcium-dependent protein kinase [EC:2.7.11.1] (A)	[T]	Signal transduction mechanisms	Protein kinase domain;; EF hand;; EF-hand domain pair;; Protein tyrosine kinase;; EF-hand domain;; EF hand;; EF-hand domain pair;; Secreted protein acidic and rich in cysteine Ca binding region;; Lipopolysaccharide kinase (Kdo/WaaP) family	Calcium-dependent protein kinase 13 GN=CPK13 OS=Arabidopsis thaliana (Mouse-ear cress) PE=1 SV=2	T	Signal transduction mechanisms	PREDICTED: calcium-dependent protein kinase 13 [Cucumis melo]
c53170.graph_c0	13	16	10	0	0	0	0.37	0.54	0.3	0	0	0	0.000553215	#NAME?	down	--	--	--	--	[Z]	Cytoskeleton	Gelsolin repeat	Villin-2 {ECO:0000303|PubMed:10631247} OS=Arabidopsis thaliana (Mouse-ear cress) PE=1 SV=2	Z	Cytoskeleton	hypothetical protein GLOINDRAFT_334627 [Rhizophagus irregularis DAOM 181602]
c52751.graph_c0	10	19	15	0	0	0	0.32	0.71	0.51	0	0	0	0.000150077	#NAME?	down	[G]	Carbohydrate transport and metabolism	--	--	--	--	Glycosyl hydrolases family 16	--	S	Function unknown	hypothetical protein RMATCC62417_05175 [Rhizopus microsporus]
c53312.graph_c2	6359	5683	3332	10297	11924	14032	452.9	476.42	256.87	782.62	966.08	829.58	0.00779158	1.05708	up	--	--	--	--	--	--	--	--	--	--	annexin [Cucumis melo subsp. melo]
c55140.graph_c2	43	34	63	137	116	205	3.41	3.17	5.42	11.62	10.48	13.53	0.000135234	1.44531	up	--	--	--	--	--	--	Rare lipoprotein A (RlpA)-like double-psi beta-barrel;; Pollen allergen	Expansin-A4 (Precursor) GN=F17A14.7 OS=Arabidopsis thaliana (Mouse-ear cress) PE=1 SV=1	R	General function prediction only	expansin-A4 precursor [Cucumis melo]
c53748.graph_c0	26	21	10	0	0	0	1.28	1.21	0.55	0	0	0	9.11779e-06	#NAME?	down	--	--	--	--	--	--	--	--	S	Function unknown	--
c45602.graph_c0	163	120	140	64	78	76	9.64	8.36	8.93	4.02	5.23	3.71	0.00321389	-1.12328	down	--	--	--	--	--	--	--	--	S	Function unknown	PREDICTED: uncharacterized protein LOC103503357 [Cucumis melo]
c58661.graph_c2	2602	1668	1476	753	617	1017	83.64	64.56	49.21	28.81	26.1	31	3.28468e-14	-1.4666	down	[P]	Inorganic ion transport and metabolism	--	K00485|0|cmo:103487394|probable flavin-containing monooxygenase 1; K00485 dimethylaniline monooxygenase (N-oxide forming) [EC:1.14.13.8] (A)	[Q]	Secondary metabolites biosynthesis, transport and catabolism	Flavin-binding monooxygenase-like;; Pyridine nucleotide-disulphide oxidoreductase;; NAD(P)-binding Rossmann-like domain;; Pyridine nucleotide-disulphide oxidoreductase;; L-lysine 6-monooxygenase (NADPH-requiring)	Probable flavin-containing monooxygenase 1 GN=FMO1 OS=Arabidopsis thaliana (Mouse-ear cress) PE=2 SV=1	Q	Secondary metabolites biosynthesis, transport and catabolism	PREDICTED: probable flavin-containing monooxygenase 1 [Cucumis melo]
c30793.graph_c0	9	15	9	0	0	0	0.52	1.03	0.56	0	0	0	0.00220108	#NAME?	down	--	--	--	--	--	--	Methyltransferase domain	--	R	General function prediction only	PREDICTED: uncharacterized protein LOC103717510 [Phoenix dactylifera]
c56865.graph_c1	373	213	320	799	517	900	6.31	4.26	5.81	14.4	10.02	12.94	5.47551e-06	1.07426	up	[RTKL]	--	--	--	--	--	Protein kinase domain;; Protein tyrosine kinase;; Leucine Rich repeats (2 copies);; Leucine Rich Repeat;; Leucine rich repeat;; Leucine Rich repeat;; Leucine rich repeat;; Leucine rich repeat N-terminal domain	Inactive leucine-rich repeat receptor-like serine/threonine-protein kinase At1g60630 (Precursor) GN=At1g60630 OS=Arabidopsis thaliana (Mouse-ear cress) PE=2 SV=1	T	Signal transduction mechanisms	PREDICTED: inactive leucine-rich repeat receptor-like serine/threonine-protein kinase At1g60630-like [Cucumis sativus]
c25954.graph_c0	162	106	155	337	293	450	6.99	5.39	7.19	15.39	14.53	15.98	8.29607e-05	1.13388	up	--	--	--	--	--	--	Tetraspanin family	Tetraspanin-7 GN=TET7 OS=Arabidopsis thaliana (Mouse-ear cress) PE=2 SV=1	S	Function unknown	PREDICTED: tetraspanin-8-like [Cucumis melo]
c60379.graph_c0	2	0	0	34100	30653	43858	0.01	0	0	208.89	201.24	208.8	2.09533e-294	15.7966	up	--	--	--	--	--	--	Viral methyltransferase;; RNA dependent RNA polymerase;; Viral (Superfamily 1) RNA helicase;; 2OG-Fe(II) oxygenase superfamily;; Viral movement protein (MP);; Viral coat protein	--	--	--	--
c54684.graph_c0	9	20	22	3	0	1	0.53	1.92	1.94	0.25	0	0.05	0.00989547	-4.01358	down	[R]	General function prediction only	--	K07936|1.85973e-130|eus:EUTSA_v10014614mg|hypothetical protein; K07936 GTP-binding nuclear protein Ran (A)	[U]	Intracellular trafficking, secretion, and vesicular transport	Ras family;; Miro-like protein;; ADP-ribosylation factor family;; RNA helicase	GTP-binding nuclear protein Ran-A1 GN=RAN-A1 OS=Nicotiana tabacum (Common tobacco) PE=2 SV=1	U	Intracellular trafficking, secretion, and vesicular transport	Ran [Wolffia australiana]
c56305.graph_c0	66	41	67	183	103	232	1.85	1.35	2.01	5.38	3.24	5.3	0.000337466	1.31862	up	--	--	--	--	--	--	Protein of unknown function (DUF1645);; Protein of unknown function (DUF1645)	--	S	Function unknown	PREDICTED: uncharacterized protein LOC101206622 [Cucumis sativus]
c60162.graph_c0	28	44	60	0	0	0	0.87	1.61	1.99	0	0	0	6.14367e-07	#NAME?	down	--	--	--	--	--	--	Deoxyribonuclease NucA/NucB	--	R	General function prediction only	hypothetical protein PFL1_00414 [Pseudozyma flocculosa PF-1]
c51716.graph_c0	25	35	37	0	0	0	1.26	2.08	2.01	0	0	0	4.57353e-10	#NAME?	down	[J]	Translation, ribosomal structure and biogenesis	--	K02998|1.40084e-91|pda:103702376|40S ribosomal protein SA-like; K02998 small subunit ribosomal protein SAe (A)	[J]	Translation, ribosomal structure and biogenesis	Ribosomal protein S2	40S ribosomal protein SA {ECO:0000255|HAMAP-Rule:MF_03015} GN=179B OS=Daucus carota (Wild carrot) PE=2 SV=1	J	Translation, ribosomal structure and biogenesis	40S ribosomal protein S0A [Schizosaccharomyces japonicus yFS275]
c50826.graph_c0	20	14	17	0	0	4	1.12	0.93	1.03	0	0	0.19	0.00368374	-4.20887	down	--	--	--	--	--	--	Insect cuticle protein	--	R	General function prediction only	--
c46418.graph_c1	111	107	84	30	28	68	6.34	7.33	5.11	1.78	1.82	3.26	0.000830463	-1.54797	down	[KAD]	--	--	K09422|5.09607e-111|cmo:103484072|transcription factor LAF1-like; K09422 myb proto-oncogene protein, plant (A)	[K]	Transcription	Myb-like DNA-binding domain;; Myb-like DNA-binding domain;; Glycosyl transferase family 90	Transcription factor LAF1 GN=M7J2.70 OS=Arabidopsis thaliana (Mouse-ear cress) PE=1 SV=2	K	Transcription	PREDICTED: transcription factor LAF1-like isoform X4 [Cucumis melo]
c50429.graph_c0	9	29	31	0	0	0	0.29	1.1	1.07	0	0	0	0.00104466	#NAME?	down	--	--	--	K01363|8.93906e-75|bdi:100830781|cathepsin B-like; K01363 cathepsin B [EC:3.4.22.1] (A)	[O]	Posttranslational modification, protein turnover, chaperones	Papain family cysteine protease;; Peptidase family C1 propeptide	KDEL-tailed cysteine endopeptidase CEP2 (Precursor) OS=Arabidopsis thaliana (Mouse-ear cress) PE=2 SV=1	O	Posttranslational modification, protein turnover, chaperones	predicted protein [Hordeum vulgare subsp. vulgare]
c49079.graph_c0	13	19	16	0	0	0	0.39	0.67	0.51	0	0	0	6.04316e-05	#NAME?	down	--	--	--	K16241|3.48384e-08|mus:103999292|transcription factor HY5-like; K16241 transcription factor HY5 (A)	[K]	Transcription	bZIP transcription factor;; Basic region leucine zipper;; bZIP Maf transcription factor	Transcription factor HY5 GN=HY5 OS=Solanum lycopersicum (Tomato) PE=2 SV=1	K	Transcription	hypothetical protein HETIRDRAFT_459509 [Heterobasidion irregulare TC 32-1]
c27362.graph_c0	176	93	70	263	189	381	7.65	4.76	3.28	12.11	9.3	13.64	0.000952731	1.10381	up	--	--	Molecular Function: sequence-specific DNA binding transcription factor activity (GO:0003700);; Cellular Component: plasma membrane (GO:0005886);; Biological Process: regulation of transcription, DNA-templated (GO:0006355);; Biological Process: membrane fusion (GO:0006944);; Molecular Function: zinc ion binding (GO:0008270);; Molecular Function: actin filament binding (GO:0051015);; Biological Pro…	K09377|6.32501e-134|cmo:103487830|pollen-specific protein SF3; K09377 cysteine and glycine-rich protein (A)	[TZ]	--	LIM domain	LIM domain-containing protein WLIM1 {ECO:0000305} OS=Arabidopsis thaliana (Mouse-ear cress) PE=1 SV=1	Z	Cytoskeleton	PREDICTED: pollen-specific protein SF3 [Cucumis melo]
c50015.graph_c0	18	27	35	0	0	0	1.22	2.16	2.57	0	0	0	9.73694e-07	#NAME?	down	[J]	Translation, ribosomal structure and biogenesis	--	K02984|2.11219e-120|smo:SELMODRAFT_271906|hypothetical protein; K02984 small subunit ribosomal protein S3Ae (A)	[J]	Translation, ribosomal structure and biogenesis	Ribosomal S3Ae family	40S ribosomal protein S3a {ECO:0000255|HAMAP-Rule:MF_03122} OS=Oryza sativa subsp. japonica (Rice) PE=2 SV=2	J	Translation, ribosomal structure and biogenesis	hypothetical protein SELMODRAFT_271906 [Selaginella moellendorffii]
c58119.graph_c1	3448	2438	2477	1577	1092	1943	47.3	39.95	36.12	24.19	17.84	21.86	7.55154e-08	-1.08017	down	[M]	Cell wall/membrane/envelope biogenesis	--	--	--	--	Cellulose synthase	Cellulose synthase-like protein H1 GN=OSJNBa0035F15.9 OS=Oryza sativa subsp. japonica (Rice) PE=2 SV=2	S	Function unknown	PREDICTED: cellulose synthase-like protein H1 isoform X1 [Cucumis melo]
c42404.graph_c0	575	460	295	209	226	271	34.72	32.44	19.42	13.78	15.37	13.81	0.00369158	-1.08789	down	--	--	Biological Process: metal ion transport (GO:0030001);; Molecular Function: metal ion binding (GO:0046872);;	--	[P]	Inorganic ion transport and metabolism	--	Heavy metal-associated isoprenylated plant protein 26 (Precursor) GN=F20M13.140 OS=Arabidopsis thaliana (Mouse-ear cress) PE=1 SV=1	P	Inorganic ion transport and metabolism	PREDICTED: heavy metal-associated isoprenylated plant protein 26-like [Cucumis sativus]
c49644.graph_c0	11	21	16	0	0	0	0.88	1.97	1.38	0	0	0	5.76339e-05	#NAME?	down	--	--	--	--	--	--	Ependymin	--	R	General function prediction only	--
c26404.graph_c0	330	258	212	134	76	143	51.99	47.54	36.87	23.18	13.92	19.26	2.16107e-06	-1.40482	down	--	--	--	--	--	--	Thaumatin family	Thaumatin-like protein 1a (Precursor) GN=TL1 OS=Malus domestica (Apple) PE=1 SV=1	R	General function prediction only	PREDICTED: thaumatin-like protein 1b [Cucumis melo]
c55587.graph_c0	298	255	268	88	93	127	9.12	9.55	9.18	2.64	3.15	3.2	1.5637e-08	-1.6307	down	--	--	--	K08064|3.5033e-87|pop:POPTR_0006s14740g|POPTRDRAFT_561021; CCAAT-binding transcription factor family protein; K08064 nuclear transcription factor Y, alpha (A)	[K]	Transcription	--	Nuclear transcription factor Y subunit A-3 OS=Arabidopsis thaliana (Mouse-ear cress) PE=2 SV=2	K	Transcription	PREDICTED: nuclear transcription factor Y subunit A-3-like [Populus euphratica]
c54883.graph_c0	14	22	28	0	0	0	1.22	2.26	2.66	0	0	0	5.01027e-06	#NAME?	down	--	--	--	--	--	--	ShK domain-like	--	--	--	--
c51058.graph_c0	20	32	28	0	0	0	1.96	3.68	2.99	0	0	0	2.80239e-08	#NAME?	down	--	--	--	--	[N]	Cell motility	--	--	N	Cell motility	--
c50855.graph_c0	705	352	434	190	146	280	11.69	6.9	7.69	3.3	2.72	3.78	4.44915e-07	-1.48173	down	[V]	Defense mechanisms	--	--	[Q]	Secondary metabolites biosynthesis, transport and catabolism	ABC-2 type transporter;; ABC transporter;; Plant PDR ABC transporter associated;; ABC-transporter extracellular N-terminal;; AAA domain;; AAA ATPase domain	Pleiotropic drug resistance protein 1 GN=PDR1 OS=Nicotiana tabacum (Common tobacco) PE=2 SV=1	Q	Secondary metabolites biosynthesis, transport and catabolism	PREDICTED: pleiotropic drug resistance protein 1-like [Cucumis melo]
c25620.graph_c0	159	178	199	65	61	80	27.14	35.29	37.36	12.15	12.07	11.65	0.000185766	-1.61653	down	[OC]	--	--	K03671|3.30507e-26|cam:101491183|thioredoxin H2-like; K03671 thioredoxin 1 (A)	[O]	Posttranslational modification, protein turnover, chaperones	Thioredoxin	Thioredoxin H-type OS=Ricinus communis (Castor bean) PE=3 SV=1	O	Posttranslational modification, protein turnover, chaperones	PREDICTED: thioredoxin H2-like isoform X1 [Cicer arietinum]
c53177.graph_c0	64	41	22	217	157	268	1.19	0.89	0.41	3.86	2.94	3.71	2.88857e-10	2.15632	up	[RTKL]	--	--	--	--	--	Protein tyrosine kinase;; Protein kinase domain;; D-mannose binding lectin;; PAN-like domain	G-type lectin S-receptor-like serine/threonine-protein kinase CES101 (Precursor) GN=CES101 OS=Arabidopsis thaliana (Mouse-ear cress) PE=2 SV=2	T	Signal transduction mechanisms	PREDICTED: G-type lectin S-receptor-like serine/threonine-protein kinase At1g67520 [Cucumis melo]
c35473.graph_c0	255	271	193	127	105	143	16.58	20.74	13.55	8.79	7.75	7.7	0.00100044	-1.15798	down	[O]	Posttranslational modification, protein turnover, chaperones	--	K13993|1.24876e-78|cmo:103501364|15.7 kDa heat shock protein, peroxisomal; K13993 HSP20 family protein (A)	[O]	Posttranslational modification, protein turnover, chaperones	Hsp20/alpha crystallin family	15.7 kDa heat shock protein, peroxisomal GN=HSP15.7 OS=Arabidopsis thaliana (Mouse-ear cress) PE=2 SV=1	O	Posttranslational modification, protein turnover, chaperones	HSP15.9 [Citrullus lanatus]
c26351.graph_c0	115	87	53	186	199	234	6.93	6.17	3.44	11.91	13.59	11.65	0.00372781	1.11527	up	--	--	--	--	--	--	--	--	S	Function unknown	PREDICTED: uncharacterized protein LOC103503536 [Cucumis melo]
c46329.graph_c0	122	85	87	298	216	431	3.44	2.83	2.63	8.83	6.85	9.93	5.72375e-07	1.44948	up	[R]	General function prediction only	Cellular Component: peroxisomal matrix (GO:0005782);; Cellular Component: plasma membrane (GO:0005886);; Cellular Component: chloroplast (GO:0009507);; Molecular Function: monodehydroascorbate reductase (NADH) activity (GO:0016656);; Biological Process: cell redox homeostasis (GO:0045454);; Biological Process: response to cadmium ion (GO:0046686);; Cellular Component: apoplast (GO:0048046);; Mole…	K08232|0|cmo:103493361|monodehydroascorbate reductase, seedling isozyme-like; K08232 monodehydroascorbate reductase (NADH) [EC:1.6.5.4] (A)	[R]	General function prediction only	Pyridine nucleotide-disulphide oxidoreductase;; Pyridine nucleotide-disulphide oxidoreductase	Monodehydroascorbate reductase OS=Solanum lycopersicum (Tomato) PE=1 SV=1	R	General function prediction only	PREDICTED: monodehydroascorbate reductase, seedling isozyme-like [Cucumis melo]
c59432.graph_c0	90	86	112	0	1	2	12.35	14.09	16.89	0	0.14	0.3	1.45095e-20	-6.89571	down	--	--	--	--	--	--	Insect cuticle protein	--	--	--	predicted protein [Hordeum vulgare subsp. vulgare]
c42412.graph_c0	11	23	15	0	0	0	1.61	3.95	2.42	0	0	0	0.000123436	#NAME?	down	[J]	Translation, ribosomal structure and biogenesis	Molecular Function: structural constituent of ribosome (GO:0003735);; Cellular Component: ribosome (GO:0005840);; Biological Process: translation (GO:0006412);;	K02901|2.73161e-41|ppp:PHYPADRAFT_194649|hypothetical protein; K02901 large subunit ribosomal protein L27e (A)	[J]	Translation, ribosomal structure and biogenesis	Ribosomal L27e protein family;; KOW motif	60S ribosomal protein L27 GN=RPL27 OS=Pyrobotrys stellata (Green alga) PE=2 SV=1	J	Translation, ribosomal structure and biogenesis	ribosomal protein L27
c28120.graph_c0	46	34	15	3	5	5	5.97	5.05	2.16	0.5	0.87	0.41	0.000803123	-3.00157	down	--	--	Molecular Function: DNA binding (GO:0003677);; Molecular Function: chromatin binding (GO:0003682);; Cellular Component: nucleus (GO:0005634);;	--	[O]	Posttranslational modification, protein turnover, chaperones	Myb-like DNA-binding domain	Protein RADIALIS-like 6 GN=F22H5.3 OS=Arabidopsis thaliana (Mouse-ear cress) PE=2 SV=1	K	Transcription	PREDICTED: protein RADIALIS-like 4 [Cucumis melo]
c35431.graph_c0	92	119	137	423	538	567	4.03	6.15	6.46	19.65	26.63	20.44	6.02399e-05	1.90935	up	[E]	Amino acid transport and metabolism	Molecular Function: DNA binding (GO:0003677);; Molecular Function: asparaginase activity (GO:0004067);; Biological Process: regulation of transcription, DNA-templated (GO:0006355);;	K13051|0|cmo:103493576|probable isoaspartyl peptidase/L-asparaginase 2; K13051 beta-aspartyl-peptidase (threonine type) [EC:3.4.19.5] (A)	[E]	Amino acid transport and metabolism	Asparaginase	Isoaspartyl peptidase/L-asparaginase 2 subunit beta (Precursor) GN=At3g16150 OS=Arabidopsis thaliana (Mouse-ear cress) PE=2 SV=2	E	Amino acid transport and metabolism	PREDICTED: probable isoaspartyl peptidase/L-asparaginase 2 [Cucumis melo]
c39660.graph_c0	110	98	43	218	164	338	3.47	3.83	1.46	7.25	5.83	8.73	8.56147e-05	1.2866	up	--	--	--	--	--	--	Plant protein of unknown function	UPF0481 protein At3g47200 GN=At3g47200 OS=Arabidopsis thaliana (Mouse-ear cress) PE=2 SV=1	S	Function unknown	PREDICTED: UPF0481 protein At3g47200-like [Cucumis sativus]
c56150.graph_c0	13	26	29	0	0	0	0.34	0.8	0.81	0	0	0	2.39558e-05	#NAME?	down	--	--	--	K13210|6.24225e-11|eus:EUTSA_v10001945mg|hypothetical protein; K13210 far upstream element-binding protein (A)	[A]	RNA processing and modification	KH domain;; KH domain	--	A	RNA processing and modification	BnaA04g15300D [Brassica napus]
c47952.graph_c1	726	586	617	1642	1151	1835	17.52	16.7	15.92	41.4	31.08	36.03	5.41546e-07	1.03873	up	--	--	--	--	--	--	CBS domain	CBS domain-containing protein CBSX5 GN=CBSX5 OS=Arabidopsis thaliana (Mouse-ear cress) PE=2 SV=2	S	Function unknown	PREDICTED: CBS domain-containing protein CBSX5-like [Cucumis sativus]
c40790.graph_c0	0	0	0	678	778	0	0	0	0	72.26	88.29	0	0.00119695	Inf	up	--	--	--	--	--	--	Beta defensin	--	R	General function prediction only	--
c60811.graph_c0	153	158	156	331	359	416	11.3	13.73	12.47	26.1	30.17	25.52	0.000640779	1.03244	up	--	--	--	--	--	--	DVL family	--	S	Function unknown	hypothetical protein Csa_2G005340 [Cucumis sativus]
c51365.graph_c0	13	37	33	0	0	0	0.23	0.77	0.62	0	0	0	0.000171061	#NAME?	down	[R]	General function prediction only	--	K13126|1.24959e-151|ccp:CHC_T00009470001|Polyadenylate-binding protein; K13126 polyadenylate-binding protein (A)	[AJ]	--	RNA recognition motif. (a.k.a. RRM, RBD, or RNP domain);; RNA recognition motif (a.k.a. RRM, RBD, or RNP domain);; RNA recognition motif. (a.k.a. RRM, RBD, or RNP domain);; Poly-adenylate binding protein, unique domain;; Limkain b1;; Nup53/35/40-type RNA recognition motif	Polyadenylate-binding protein 8 GN=PAB8 OS=Arabidopsis thaliana (Mouse-ear cress) PE=1 SV=1	A	RNA processing and modification	polyadenylate binding protein [Wallemia sebi CBS 633.66]
c52091.graph_c0	14	5	13	38	39	67	0.41	0.17	0.41	1.18	1.3	1.62	0.00812706	1.95992	up	--	--	--	--	[R]	General function prediction only	Leucine rich repeat;; Leucine Rich repeats (2 copies);; Leucine Rich Repeat;; Leucine rich repeat;; Leucine Rich repeat	Protein TOO MANY MOUTHS (Precursor) GN=F18B13.16 OS=Arabidopsis thaliana (Mouse-ear cress) PE=1 SV=1	R	General function prediction only	PREDICTED: protein TOO MANY MOUTHS [Cucumis melo]
c54736.graph_c2	227	181	136	98	58	111	7.55	7.12	5.11	3.61	2.28	3.03	0.000389166	-1.25257	down	[C]	Energy production and conversion	--	--	[C]	Energy production and conversion	Cytokinin dehydrogenase 1, FAD and cytokinin binding;; FAD binding domain	Cytokinin dehydrogenase 3 (Precursor) GN=CKX3 OS=Arabidopsis thaliana (Mouse-ear cress) PE=1 SV=1	C	Energy production and conversion	PREDICTED: uncharacterized protein LOC101212791 [Cucumis sativus]
c38753.graph_c0	10	16	14	0	0	0	1.71	3.19	2.65	0	0	0	0.000400289	#NAME?	down	[J]	Translation, ribosomal structure and biogenesis	--	K02976|7.17406e-29|pda:103708885|40S ribosomal protein S26; K02976 small subunit ribosomal protein S26e (A)	[J]	Translation, ribosomal structure and biogenesis	Ribosomal protein S26e	40S ribosomal protein S26-1 GN=RPS26A OS=Arabidopsis thaliana (Mouse-ear cress) PE=2 SV=2	J	Translation, ribosomal structure and biogenesis	ribosomal protein S26e [Dacryopinax sp. DJM-731 SS1]
c60441.graph_c0	52	62	81	193	223	300	3.65	5.12	6.15	14.45	17.8	17.47	3.20956e-07	1.62356	up	--	--	--	--	--	--	Plant invertase/pectin methylesterase inhibitor	21 kDa protein (Precursor) OS=Daucus carota (Wild carrot) PE=2 SV=1	R	General function prediction only	PREDICTED: 21 kDa protein-like [Cucumis sativus]
c57418.graph_c0	67	43	86	149	176	218	1.83	1.39	2.52	4.28	5.41	4.87	0.00232176	1.2595	up	--	--	--	--	[R]	General function prediction only	Leucine Rich repeats (2 copies);; Leucine Rich Repeat;; Leucine rich repeat;; Leucine Rich repeat;; Leucine rich repeat N-terminal domain;; Leucine rich repeat	Probably inactive leucine-rich repeat receptor-like protein kinase IMK2 (Precursor) GN=IMK2 OS=Arabidopsis thaliana (Mouse-ear cress) PE=1 SV=1	R	General function prediction only	PREDICTED: LRR receptor-like serine/threonine-protein kinase GSO2 [Cucumis melo]
c61799.graph_c0	37	79	56	0	0	0	0.77	1.94	1.24	0	0	0	3.67067e-07	#NAME?	down	--	--	--	--	[T]	Signal transduction mechanisms	--	--	T	Signal transduction mechanisms	putative serine/threonine protein kinase, partial [Olea europaea]
c53870.graph_c1	100	157	143	0	0	0	4.95	9.17	8.39	0	0	0	6.21741e-15	#NAME?	down	--	--	--	K00430|0|tcc:TCM_030222|Peroxidase superfamily protein; K00430 peroxidase [EC:1.11.1.7] (A)	--	--	Peroxidase	Peroxidase 42 (Precursor) OS=Arabidopsis thaliana (Mouse-ear cress) PE=1 SV=2	G	Carbohydrate transport and metabolism	ceruloplasmin precursor [Nelumbo nucifera]
c57639.graph_c0	0	0	0	28	32	9	0	0	0	1.03	1.26	0.93	0.00630299	Inf	up	[E]	Amino acid transport and metabolism	--	K01940|4.38522e-155|gsl:Gasu_30780|argininosuccinate synthase (EC:6.3.4.5); K01940 argininosuccinate synthase [EC:6.3.4.5] (A)	[E]	Amino acid transport and metabolism	Arginosuccinate synthase	Argininosuccinate synthase, chloroplastic (Precursor) GN=At4g24830 OS=Arabidopsis thaliana (Mouse-ear cress) PE=2 SV=3	E	Amino acid transport and metabolism	hypothetical protein BATDEDRAFT_9716 [Batrachochytrium dendrobatidis JAM81]
c48158.graph_c0	1	0	0	26	26	23	0.13	0	0	4.07	6.15	4.77	1.89566e-05	6.34988	up	--	--	--	K00430|1.7422e-113|cmo:103491561|peroxidase 2-like; K00430 peroxidase [EC:1.11.1.7] (A)	--	--	Peroxidase	Peroxidase 2 (Fragment) OS=Cucumis sativus (Cucumber) PE=2 SV=1	G	Carbohydrate transport and metabolism	PREDICTED: peroxidase 2-like [Cucumis melo]
c59822.graph_c0	1292	1112	1198	453	397	621	30.76	30.34	29.68	10.22	10.61	11.3	1.06892e-13	-1.52417	down	[L]	Replication, recombination and repair	--	--	[R]	General function prediction only	Retroviral aspartyl protease;; Retrotransposon gag protein;; Aspartyl protease;; Reverse transcriptase (RNA-dependent DNA polymerase)	Uncharacterized mitochondrial protein AtMg00860 GN=AtMg00860 OS=Arabidopsis thaliana (Mouse-ear cress) PE=4 SV=1	R	General function prediction only	PREDICTED: enzymatic polyprotein-like, partial [Cucumis sativus]
c48734.graph_c0	10	17	8	0	0	0	0.31	0.62	0.27	0	0	0	0.00136206	#NAME?	down	[H]	Coenzyme transport and metabolism	--	K01251|0|zma:100274418|uncharacterized LOC100274418; K01251 adenosylhomocysteinase [EC:3.3.1.1] (A)	[H]	Coenzyme transport and metabolism	S-adenosyl-L-homocysteine hydrolase;; S-adenosyl-L-homocysteine hydrolase, NAD binding domain;; D-isomer specific 2-hydroxyacid dehydrogenase, NAD binding domain;; Acetohydroxy acid isomeroreductase, catalytic domain	Adenosylhomocysteinase GN=SAHH OS=Petroselinum crispum (Parsley) PE=2 SV=2	H	Coenzyme transport and metabolism	Putative Adenosylhomocysteinase [Rhizopus microsporus]
c59836.graph_c2	26	27	22	73	86	130	1.4	1.55	1	3.58	4.1	4.69	0.000302204	1.70797	up	--	--	--	K11982|3.3625e-137|csv:101215288|E3 ubiquitin-protein ligase RING1-like; K11982 E3 ubiquitin-protein ligase RNF115/126 [EC:6.3.2.19] (A)	[O]	Posttranslational modification, protein turnover, chaperones	zinc-finger;; Ring finger domain;; RING-H2 zinc finger;; Zinc finger, C3HC4 type (RING finger);; Zinc finger, C3HC4 type (RING finger);; Anaphase-promoting complex subunit 11 RING-H2 finger	E3 ubiquitin-protein ligase RING1 GN=RING1 OS=Gossypium hirsutum (Upland cotton) PE=1 SV=1	O	Posttranslational modification, protein turnover, chaperones	PREDICTED: E3 ubiquitin-protein ligase RING1-like [Cucumis sativus]
c61946.graph_c0	7	14	12	0	0	0	0.84	1.98	1.58	0	0	0	0.00210744	#NAME?	down	[J]	Translation, ribosomal structure and biogenesis	Molecular Function: GTPase activity (GO:0003924);; Molecular Function: GTP binding (GO:0005525);; Biological Process: GTP catabolic process (GO:0006184);;	K03234|7.49119e-54|sbi:SORBI_0525s002010|SORBIDRAFT_0525s002010, Sb0525s002010; hypothetical protein; K03234 elongation factor 2 (A)	[J]	Translation, ribosomal structure and biogenesis	Elongation factor Tu GTP binding domain;; 50S ribosome-binding GTPase	Elongation factor 2 OS=Beta vulgaris (Sugar beet) PE=2 SV=1	J	Translation, ribosomal structure and biogenesis	predicted protein [Hordeum vulgare subsp. vulgare]
c53161.graph_c0	30	38	21	119	72	113	1.16	1.74	0.87	4.86	3.14	3.58	0.000970596	1.53324	up	[QR]	--	--	--	[R]	General function prediction only	O-methyltransferase;; Dimerisation domain	(R,S)-reticuline 7-O-methyltransferase GN=PSOMT1 OS=Papaver somniferum (Opium poppy) PE=1 SV=1	R	General function prediction only	PREDICTED: (RS)-norcoclaurine 6-O-methyltransferase-like [Cucumis sativus]
c44371.graph_c0	6	10	12	0	0	0	0.24	0.48	0.52	0	0	0	0.00725536	#NAME?	down	[J]	Translation, ribosomal structure and biogenesis	Molecular Function: translation initiation factor activity (GO:0003743);; Molecular Function: translation elongation factor activity (GO:0003746);; Cellular Component: cytoplasm (GO:0005737);; Biological Process: translational initiation (GO:0006413);; Biological Process: translational frameshifting (GO:0006452);; Biological Process: peptidyl-lysine modification to peptidyl-hypusine (GO:0008612);…	K03263|3.36122e-54|mus:104000696|eukaryotic translation initiation factor 5A-2-like; K03263 translation initiation factor 5A (A)	[J]	Translation, ribosomal structure and biogenesis	Eukaryotic elongation factor 5A hypusine, DNA-binding OB fold	Eukaryotic translation initiation factor 5A-1 OS=Arabidopsis thaliana (Mouse-ear cress) PE=1 SV=1	J	Translation, ribosomal structure and biogenesis	Putative Eukaryotic translation initiation factor 5A [Rhizopus microsporus]
c48380.graph_c0	28	16	20	86	128	123	2.02	1.36	1.56	6.62	10.5	7.36	0.00139371	2.25368	up	--	--	--	--	--	--	Dirigent-like protein	Disease resistance response protein 206 (Precursor) GN=PI206 OS=Pisum sativum (Garden pea) PE=2 SV=2	R	General function prediction only	PREDICTED: disease resistance response protein 206-like [Cucumis melo]
c46990.graph_c2	43	41	18	153	126	160	5.04	5.63	2.31	19.43	16.99	15.81	1.12513e-06	1.92046	up	--	--	--	K00469|4.30421e-57|cmo:103492281|inositol oxygenase 2-like; K00469 inositol oxygenase [EC:1.13.99.1] (A)	[R]	General function prediction only	Family of unknown function (DUF706)	Inositol oxygenase 5 GN=MIOX5 OS=Arabidopsis thaliana (Mouse-ear cress) PE=2 SV=1	R	General function prediction only	PREDICTED: inositol oxygenase 2-like [Cucumis melo]
c50297.graph_c0	14	24	21	0	0	0	1	2.01	1.62	0	0	0	4.13626e-06	#NAME?	down	[J]	Translation, ribosomal structure and biogenesis	--	K02883|1.1403e-117|vvi:100256800|60S ribosomal protein L18-2; K02883 large subunit ribosomal protein L18e (A)	[J]	Translation, ribosomal structure and biogenesis	Ribosomal protein L18e/L15	60S ribosomal protein L18-2 GN=RPL18B OS=Arabidopsis thaliana (Mouse-ear cress) PE=1 SV=2	J	Translation, ribosomal structure and biogenesis	PREDICTED: 60S ribosomal protein L18-3 [Nelumbo nucifera]
c60113.graph_c0	17	29	16	0	0	0	0.56	1.13	0.57	0	0	0	1.35347e-05	#NAME?	down	--	--	--	--	--	--	Protein of unknown function (DUF4533)	--	S	Function unknown	--
c52330.graph_c0	3	6	5	26	33	46	0.14	0.28	0.21	1.25	1.64	1.58	0.00229506	2.62532	up	--	--	--	--	--	--	FAF domain	--	S	Function unknown	PREDICTED: FAF doamin protein
c26179.graph_c0	176	149	194	963	863	1277	7.87	7.85	9.32	45.5	43.56	46.92	2.21053e-28	2.34704	up	--	--	--	--	--	--	Late embryogenesis abundant protein	Protein YLS9 GN=F11F19.11 OS=Arabidopsis thaliana (Mouse-ear cress) PE=2 SV=1	S	Function unknown	PREDICTED: putative syntaxin-24-like [Cucumis sativus]
c49573.graph_c0	1306	976	1231	596	445	663	39.53	35.07	40.24	18.88	15.22	16.35	1.16488e-09	-1.26184	down	--	--	--	--	--	--	LysM domain	LysM domain-containing GPI-anchored protein 2 (Precursor) GN=LYM2 OS=Arabidopsis thaliana (Mouse-ear cress) PE=1 SV=1	R	General function prediction only	PREDICTED: lysM domain-containing GPI-anchored protein 2 [Cucumis melo]
c53225.graph_c0	13	24	24	0	0	0	0.22	0.48	0.43	0	0	0	4.1236e-06	#NAME?	down	--	--	--	--	--	--	NADH-ubiquinone reductase complex 1 MLRQ subunit	--	S	Function unknown	hypothetical protein HMPREF1544_11479 [Mucor circinelloides f. circinelloides 1006PhL]
c57434.graph_c0	146	105	100	70	31	70	2.62	2.3	1.62	1.05	0.56	0.81	0.00340956	-1.27321	down	[L]	Replication, recombination and repair	--	K02320|0|cmo:103497378|DNA polymerase alpha catalytic subunit; K02320 DNA polymerase alpha subunit A [EC:2.7.7.7] (A)	[L]	Replication, recombination and repair	DNA polymerase family B;; DNA polymerase family B, exonuclease domain;; DNA polymerase family B;; DNA Polymerase alpha zinc finger	DNA polymerase alpha catalytic subunit OS=Oryza sativa subsp. japonica (Rice) PE=2 SV=2	L	Replication, recombination and repair	PREDICTED: DNA polymerase alpha catalytic subunit [Cucumis melo]
c51056.graph_c1	7	5	15	80	70	94	0.44	0.36	1.11	6.43	5.64	5.29	3.1117e-08	2.92684	up	--	--	--	--	--	--	--	--	--	--	PREDICTED: uncharacterized protein LOC101222866 [Cucumis sativus]
c49457.graph_c0	16	13	17	0	0	0	0.57	0.55	0.66	0	0	0	0.000109099	#NAME?	down	--	--	--	K13199|2.39336e-63|pda:103721814|plasminogen activator inhibitor 1 RNA-binding protein-like; K13199 plasminogen activator inhibitor 1 RNA-binding protein (A)	[R]	General function prediction only	Hyaluronan / mRNA binding family;; Stm1	--	R	General function prediction only	PREDICTED: plasminogen activator inhibitor 1 RNA-binding protein-like [Phoenix dactylifera]
c45151.graph_c0	0	0	0	26	26	35	0	0	0	2.27	2.39	2.35	3.55859e-07	Inf	up	--	--	--	--	--	--	--	Probable carbohydrate esterase At4g34215 GN=At4g34215 OS=Arabidopsis thaliana (Mouse-ear cress) PE=1 SV=2	R	General function prediction only	PREDICTED: probable carbohydrate esterase At4g34215 [Camelina sativa]
c57100.graph_c1	680	708	831	391	347	468	32.47	39.93	41.6	19.38	18.63	17.99	0.0053782	-1.11518	down	--	--	--	K01183|5.84489e-122|cmo:103482936|acidic endochitinase; K01183 chitinase [EC:3.2.1.14] (A)	[M]	Cell wall/membrane/envelope biogenesis	Glycosyl hydrolases family 18;; ATPase family associated with various cellular activities (AAA)	Acidic endochitinase (Precursor) OS=Cucumis sativus (Cucumber) PE=1 SV=1	G	Carbohydrate transport and metabolism	acidic class III chitinase [Citrullus colocynthis]
c56387.graph_c1	2652	1757	1327	4281	3356	5726	127.67	99.41	69.89	219.82	185.91	228.23	6.75837e-07	1.02086	up	--	--	--	--	--	--	Remorin, C-terminal region	Remorin GN=DBP OS=Arabidopsis thaliana (Mouse-ear cress) PE=1 SV=1	S	Function unknown	PREDICTED: uncharacterized protein At3g61260 [Cucumis melo]
c49271.graph_c0	21	31	21	0	0	0	1.01	1.75	1.08	0	0	0	1.62437e-07	#NAME?	down	[R]	General function prediction only	--	K05933|6.34671e-157|pda:103718519|1-aminocyclopropane-1-carboxylate oxidase 1-like; K05933 aminocyclopropanecarboxylate oxidase [EC:1.14.17.4] (A)	[QR]	--	2OG-Fe(II) oxygenase superfamily;; non-haem dioxygenase in morphine synthesis N-terminal	1-aminocyclopropane-1-carboxylate oxidase GN=ACO OS=Actinidia deliciosa (Kiwi) PE=2 SV=1	Q	Secondary metabolites biosynthesis, transport and catabolism	PREDICTED: 1-aminocyclopropane-1-carboxylate oxidase 3 [Elaeis guineensis]
c25594.graph_c0	32	36	46	99	95	124	1.55	2.05	2.39	5.07	5.19	4.94	0.008772	1.23776	up	--	--	--	--	[R]	General function prediction only	C2H2-type zinc finger;; Zinc finger, C2H2 type	Zinc finger protein ZAT5 GN=ZAT5 OS=Arabidopsis thaliana (Mouse-ear cress) PE=2 SV=1	K	Transcription	PREDICTED: zinc finger protein ZAT5-like [Cucumis melo]
c53666.graph_c0	0	0	0	14	10	11	0	0	0	0.79	0.6	0.48	0.00715824	Inf	up	[R]	General function prediction only	--	--	[I]	Lipid transport and metabolism	Patatin-like phospholipase	Patatin-like protein 2 OS=Oryza sativa subsp. japonica (Rice) PE=3 SV=1	I	Lipid transport and metabolism	PREDICTED: patatin-like protein 2 [Cucumis melo]
c37049.graph_c0	2719	1556	1082	592	350	691	30.21	20.45	12.83	6.88	4.35	6.25	0.000457525	-1.90525	down	--	--	--	--	--	--	BAG domain	BAG family molecular chaperone regulator 6 GN=T3F17.11 OS=Arabidopsis thaliana (Mouse-ear cress) PE=1 SV=1	T	Signal transduction mechanisms	PREDICTED: BAG family molecular chaperone regulator 6 [Cucumis melo]
c46832.graph_c0	13	22	10	0	0	0	1.62	3.21	1.36	0	0	0	0.000361963	#NAME?	down	--	--	--	--	--	--	--	--	R	General function prediction only	hypothetical protein CISIN_1g0353052mg, partial [Citrus sinensis]
c26176.graph_c0	56	83	65	166	144	248	2.24	3.92	2.8	7.02	6.51	8.15	0.000827936	1.17218	up	--	--	--	--	--	--	--	--	S	Function unknown	PREDICTED: putative mediator of RNA polymerase II transcription subunit 19 [Cucumis melo]
c47343.graph_c2	415	380	389	184	157	245	16.75	17.68	16.41	7.71	7.23	8.17	2.7759e-06	-1.24979	down	--	--	--	K09755|9.04352e-164|csv:101223590|cytochrome P450 84A1-like; K09755 ferulate-5-hydroxylase [EC:1.14.-.-] (A)	[Q]	Secondary metabolites biosynthesis, transport and catabolism	Cytochrome P450	Cytochrome P450 84A1 GN=F23E13.110 OS=Arabidopsis thaliana (Mouse-ear cress) PE=1 SV=1	Q	Secondary metabolites biosynthesis, transport and catabolism	PREDICTED: cytochrome P450 84A1-like, partial [Cucumis sativus]
c25496.graph_c0	0	0	0	233	256	0	0	0	0	12.07	14.19	0	0.00540317	Inf	up	[C]	Energy production and conversion	--	K03878|1.86902e-61|mis:MicpuN_mit40|nad1_2; NADH dehydrogenase subunit 1.2; K03878 NADH-ubiquinone oxidoreductase chain 1 [EC:1.6.5.3] (A)	[C]	Energy production and conversion	NADH dehydrogenase	NADH-ubiquinone oxidoreductase chain 1 GN=ND1 OS=Cyanidium caldarium PE=3 SV=1	C	Energy production and conversion	NADH dehydrogenase subunit 1 (mitochondrion) [Gloeochaete wittrockiana]
c48437.graph_c1	92	138	96	339	412	414	5.48	9.68	6.17	21.46	27.82	20.38	0.00112527	1.62222	up	--	--	--	K00430|2.11414e-152|cmo:103493727|peroxidase 18; K00430 peroxidase [EC:1.11.1.7] (A)	--	--	Peroxidase	Peroxidase 18 (Precursor) GN=F27C12.28 OS=Arabidopsis thaliana (Mouse-ear cress) PE=3 SV=1	G	Carbohydrate transport and metabolism	PREDICTED: peroxidase 18 [Cucumis melo]
c57118.graph_c0	1561	1178	1366	598	488	854	200.9	179.24	193.97	83.9	73.39	94.09	1.38593e-10	-1.31669	down	[R]	General function prediction only	--	K07936|5.28572e-49|csv:101227588|GTP-binding nuclear protein Ran-3-like; K07936 GTP-binding nuclear protein Ran (A)	[U]	Intracellular trafficking, secretion, and vesicular transport	Ras family;; Miro-like protein;; ADP-ribosylation factor family	GTP-binding nuclear protein Ran-3 GN=RAN3 OS=Arabidopsis thaliana (Mouse-ear cress) PE=1 SV=2	U	Intracellular trafficking, secretion, and vesicular transport	Ran-GTPase [Citrullus lanatus]
c53766.graph_c0	248	132	133	429	258	569	8.56	6.41	5.07	16.05	9.28	17.62	0.000222281	1.07837	up	[R]	General function prediction only	--	--	--	--	WD domain, G-beta repeat	U4/U6 small nuclear ribonucleoprotein PRP4-like protein GN=EMB2776 OS=Arabidopsis thaliana (Mouse-ear cress) PE=2 SV=1	R	General function prediction only	PREDICTED: uncharacterized WD repeat-containing protein C2A9.03-like [Cucumis sativus]
c58282.graph_c0	62	45	33	161	134	166	1.33	1.14	0.76	3.64	3.23	2.9	0.000105657	1.54793	up	--	--	--	--	--	--	--	--	S	Function unknown	PREDICTED: uncharacterized protein LOC103489158 [Cucumis melo]
c39471.graph_c0	17	16	18	0	0	0	0.46	0.52	0.53	0	0	0	3.14599e-05	#NAME?	down	[O]	Posttranslational modification, protein turnover, chaperones	--	K03695|0|pda:103722025|chaperone protein ClpB1; K03695 ATP-dependent Clp protease ATP-binding subunit ClpB (A)	[O]	Posttranslational modification, protein turnover, chaperones	AAA domain (Cdc48 subfamily);; C-terminal, D2-small domain, of ClpB protein;; AAA domain (dynein-related subfamily);; ATPase family associated with various cellular activities (AAA);; Sigma-54 interaction domain;; AAA domain	Chaperone protein ClpB1 OS=Oryza sativa subsp. japonica (Rice) PE=2 SV=1	O	Posttranslational modification, protein turnover, chaperones	PREDICTED: chaperone protein ClpB1 [Elaeis guineensis]
c22048.graph_c0	15	11	9	0	0	0	0.62	0.53	0.4	0	0	0	0.00156779	#NAME?	down	[P]	Inorganic ion transport and metabolism	Molecular Function: peroxidase activity (GO:0004601);; Cellular Component: cytosol (GO:0005829);; Biological Process: response to oxidative stress (GO:0006979);; Molecular Function: heme binding (GO:0020037);; Molecular Function: metal ion binding (GO:0046872);; Biological Process: defense response to fungus (GO:0050832);; Biological Process: oxidation-reduction process (GO:0055114);;	K00430|8.35658e-171|pda:103709772|peroxidase 21; K00430 peroxidase [EC:1.11.1.7] (A)	--	--	Peroxidase	Peroxidase 21 (Precursor) GN=T2N18.11 OS=Arabidopsis thaliana (Mouse-ear cress) PE=1 SV=1	G	Carbohydrate transport and metabolism	PREDICTED: peroxidase 21 [Phoenix dactylifera]
c55694.graph_c0	20	32	18	3	3	0	1.04	1.96	1.01	0.17	0.18	0	0.000759113	-3.60453	down	--	--	--	--	--	--	Fibroin light chain (L-fibroin)	--	R	General function prediction only	--
c62797.graph_c0	13	15	9	0	0	0	1.17	1.59	0.88	0	0	0	0.00090328	#NAME?	down	[J]	Translation, ribosomal structure and biogenesis	Molecular Function: structural constituent of ribosome (GO:0003735);; Cellular Component: ribosome (GO:0005840);; Biological Process: translation (GO:0006412);;	K02868|1.42884e-89|brp:103862966|60S ribosomal protein L11-1-like; K02868 large subunit ribosomal protein L11e (A)	[J]	Translation, ribosomal structure and biogenesis	ribosomal L5P family C-terminus;; Ribosomal protein L5	60S ribosomal protein L11-1 GN=F7D19.26 OS=Arabidopsis thaliana (Mouse-ear cress) PE=2 SV=2	J	Translation, ribosomal structure and biogenesis	60S ribosomal protein L11 [Zea mays]
c59300.graph_c0	48	24	30	128	78	138	2.55	1.54	1.99	7.12	4.18	5.8	0.000584588	1.56088	up	--	--	--	--	--	--	--	--	S	Function unknown	hypothetical protein Csa_6G523380 [Cucumis sativus]
c56157.graph_c0	810	551	599	1707	1405	2230	29.07	21.22	22.27	60.29	54.11	62.27	8.311e-10	1.2361	up	--	--	--	--	--	--	--	--	R	General function prediction only	PREDICTED: major pollen allergen-like [Cucumis sativus]
c30622.graph_c0	2265	1506	1170	7137	5833	9213	48.48	38.07	26.79	160.24	140.04	160.46	2.00225e-25	1.97427	up	--	--	Biological Process: defense response (GO:0006952);; Biological Process: negative regulation of translation (GO:0017148);; Molecular Function: rRNA N-glycosylase activity (GO:0030598);;	--	--	--	Ribosome inactivating protein;; Ribosome inactivating protein	Ribosome-inactivating protein bryodin II (Precursor) OS=Bryonia dioica (Red bryony) PE=1 SV=1	--	--	karasurin-H precursor [Trichosanthes kirilowii var. japonica]
c51926.graph_c0	175	112	162	447	409	591	6.62	5.25	6.42	17.17	16.57	17.76	6.20294e-09	1.47923	up	--	--	--	--	--	--	Pollen proteins Ole e I like	--	R	General function prediction only	hypothetical protein Csa_5G642130 [Cucumis sativus]
c41135.graph_c0	0	0	0	411	478	0	0	0	0	20.62	25.61	0	0.00263291	Inf	up	--	--	--	--	--	--	Osteopontin	--	W	Extracellular structures	--
c53246.graph_c0	978	750	809	328	241	388	13.44	12.17	11.85	4.71	3.71	4.33	3.04092e-14	-1.62836	down	--	--	--	--	[GC]	--	UDP-glucoronosyl and UDP-glucosyl transferase;; Leucine Rich repeats (2 copies);; Leucine Rich Repeat	UDP-glucose flavonoid 3-O-glucosyltransferase 7 {ECO:0000303|PubMed:18487633} OS=Fragaria ananassa (Strawberry) PE=1 SV=1	G	Carbohydrate transport and metabolism	PREDICTED: UDP-glucose flavonoid 3-O-glucosyltransferase 7-like [Cucumis sativus]
c39693.graph_c0	123	69	93	284	220	459	2.26	1.51	1.82	5.46	4.56	6.86	1.2498e-07	1.52269	up	--	--	--	--	[S]	Function unknown	Armadillo/beta-catenin-like repeat	--	S	Function unknown	PREDICTED: U-box domain-containing protein 12-like [Cucumis melo]
c25469.graph_c0	1189	1009	1038	2335	2231	3110	126.82	126.32	120.68	268.79	272.92	278.67	3.55859e-07	1.03011	up	--	--	--	--	--	--	--	--	S	Function unknown	hypothetical protein AALP_AA8G321800 [Arabis alpina]
c48354.graph_c0	5368	5298	5919	11669	13350	14606	487.1	565.34	582.22	1155.12	1397.84	1129.97	0.00562561	1.05074	up	[G]	Carbohydrate transport and metabolism	--	K09872|1.18641e-86|cmo:103482758|aquaporin PIP1-2; K09872 aquaporin PIP (A)	[G]	Carbohydrate transport and metabolism	Major intrinsic protein	Aquaporin PIP1-1 OS=Oryza sativa subsp. japonica (Rice) PE=2 SV=1	G	Carbohydrate transport and metabolism	PREDICTED: aquaporin PIP1-2 [Cucumis melo]
c46478.graph_c0	9	7	12	0	0	0	0.67	0.61	0.96	0	0	0	0.00782956	#NAME?	down	[H]	Coenzyme transport and metabolism	--	K00789|9.90334e-71|sita:101756508|S-adenosylmethionine synthase 1-like; K00789 S-adenosylmethionine synthetase [EC:2.5.1.6] (A)	[H]	Coenzyme transport and metabolism	S-adenosylmethionine synthetase, C-terminal domain	S-adenosylmethionine synthase GN=SAMS OS=Dendrobium crumenatum (Tropical pigeon orchid) PE=2 SV=1	H	Coenzyme transport and metabolism	hypothetical protein OsI_01652 [Oryza sativa Indica Group]
c25772.graph_c0	209	183	212	91	97	145	9.37	9.61	10.05	4.34	4.94	5.29	0.00196604	-1.09302	down	--	--	--	K02608|2.09746e-128|cmo:103485769|origin recognition complex subunit 6; K02608 origin recognition complex subunit 6 (A)	[L]	Replication, recombination and repair	Origin recognition complex subunit 6 (ORC6)	Origin of replication complex subunit 6 {ECO:0000303|PubMed:16179646} OS=Arabidopsis thaliana (Mouse-ear cress) PE=1 SV=2	L	Replication, recombination and repair	PREDICTED: origin recognition complex subunit 6 [Cucumis melo]
c26501.graph_c1	100	100	65	261	246	380	10.66	12.51	7.56	30.04	30.1	34.04	2.86737e-07	1.51649	up	[TZDR]	--	--	--	[T]	Signal transduction mechanisms	EF-hand domain pair;; EF hand;; EF-hand domain pair;; EF-hand domain;; EF hand	Calmodulin-like protein 5 OS=Arabidopsis thaliana (Mouse-ear cress) PE=2 SV=2	T	Signal transduction mechanisms	PREDICTED: calmodulin-like protein 7 [Cucumis melo]
c58877.graph_c0	11	24	15	3	1	0	1.66	3.16	2.35	0.23	0.08	0	0.00981066	-3.80687	down	--	--	--	K08916|1.58403e-136|brp:103838910|chlorophyll a-b binding protein CP26, chloroplastic-like; K08916 light-harvesting complex II chlorophyll a/b binding protein 5 (A)	--	--	Chlorophyll A-B binding protein	Chlorophyll a-b binding protein CP26, chloroplastic (Precursor) GN=LHCB5 OS=Arabidopsis thaliana (Mouse-ear cress) PE=1 SV=1	R	General function prediction only	PREDICTED: chlorophyll a-b binding protein CP26, chloroplastic-like [Brassica rapa]
c46150.graph_c0	20	49	22	0	0	0	1.5	4.31	1.78	0	0	0	0.00100054	#NAME?	down	--	--	--	--	--	--	Chitin binding Peritrophin-A domain	--	--	--	--
c58751.graph_c0	41	82	61	0	0	0	1.17	2.8	1.87	0	0	0	4.44901e-08	#NAME?	down	--	--	--	K16613|4.9371e-06|gsl:Gasu_59690|hypothetical protein; K16613 ornithine decarboxylase antizyme 2 (A)	[E]	Amino acid transport and metabolism	--	--	E	Amino acid transport and metabolism	hypothetical protein MVEG_02143 [Mortierella verticillata NRRL 6337]
c52716.graph_c0	74	78	75	0	0	0	5.05	6.37	5.3	0	0	0	3.64651e-23	#NAME?	down	--	--	--	--	[R]	General function prediction only	Reverse transcriptase-like	--	O	Posttranslational modification, protein turnover, chaperones	PREDICTED: uncharacterized protein LOC101771009 [Setaria italica]
c59301.graph_c1	8	33	24	0	0	0	1.38	6.66	4.59	0	0	0	0.00372781	#NAME?	down	--	--	--	--	--	--	Late nodulin protein	--	--	--	--
c56380.graph_c2	366	249	265	110	117	155	12.25	10.81	10.21	3.17	4.06	3.58	5.95194e-07	-1.39461	down	--	--	--	--	--	--	--	Tetraspanin-20 GN=TOM2AH1 OS=Arabidopsis thaliana (Mouse-ear cress) PE=2 SV=1	S	Function unknown	PREDICTED: tetraspanin-18 [Cucumis melo]
c58015.graph_c0	136	89	80	27	32	38	3.59	2.82	2.3	0.75	0.94	0.82	1.25187e-05	-1.81903	down	--	--	--	--	--	--	Major Facilitator Superfamily;; Nodulin-like	--	S	Function unknown	PREDICTED: uncharacterized protein LOC101220923 [Cucumis sativus]
c38774.graph_c0	10	19	12	0	0	0	0.31	0.69	0.4	0	0	0	0.000309138	#NAME?	down	--	--	--	K08057|8.8636e-120|fve:101315062|calreticulin-like; K08057 calreticulin (A)	[O]	Posttranslational modification, protein turnover, chaperones	Calreticulin family	Calreticulin (Precursor) GN=CAL1 OS=Nicotiana plumbaginifolia (Leadwort-leaved tobacco) PE=2 SV=1	O	Posttranslational modification, protein turnover, chaperones	PREDICTED: calreticulin-like [Fragaria vesca subsp. vesca]
c41971.graph_c0	30	59	47	0	0	0	2	4.63	3.39	0	0	0	1.10725e-07	#NAME?	down	[O]	Posttranslational modification, protein turnover, chaperones	Cellular Component: cytoplasm (GO:0005737);; Biological Process: response to stress (GO:0006950);;	K13993|1.30953e-58|rcu:RCOM_0497680|heat-shock protein, putative; K13993 HSP20 family protein (A)	[O]	Posttranslational modification, protein turnover, chaperones	Hsp20/alpha crystallin family	17.8 kDa class I heat shock protein OS=Daucus carota (Wild carrot) PE=3 SV=1	O	Posttranslational modification, protein turnover, chaperones	18.2 class I small shock hsp [Pinellia ternata]
c61071.graph_c0	16	14	19	74	72	92	1.16	1.19	1.49	5.73	5.94	5.54	8.40337e-05	2.059	up	--	--	--	--	--	--	Cotton fibre expressed protein	--	S	Function unknown	PREDICTED: uncharacterized protein LOC101219307 [Cucumis sativus]
c50755.graph_c2	352	220	279	799	635	1101	30.85	22.68	26.61	75.38	63.83	80.95	9.86742e-10	1.3552	up	[H]	Coenzyme transport and metabolism	--	K01251|1.26377e-160|cmo:103483461|adenosylhomocysteinase-like; K01251 adenosylhomocysteinase [EC:3.3.1.1] (A)	[H]	Coenzyme transport and metabolism	S-adenosyl-L-homocysteine hydrolase, NAD binding domain;; S-adenosyl-L-homocysteine hydrolase;; Acetohydroxy acid isomeroreductase, catalytic domain;; TrkA-N domain	Adenosylhomocysteinase GN=SAHH OS=Medicago sativa (Alfalfa) PE=2 SV=1	H	Coenzyme transport and metabolism	PREDICTED: adenosylhomocysteinase-like [Cucumis melo]
c61838.graph_c0	0	0	0	219	242	2	0	0	0	38.68	45.24	0.28	0.00534986	Inf	up	--	--	--	--	--	--	--	--	--	--	hypothetical protein F443_23078 [Phytophthora parasitica P1569]
c61957.graph_c0	12	7	14	0	0	0	1.47	1	1.87	0	0	0	0.00239262	#NAME?	down	[J]	Translation, ribosomal structure and biogenesis	Cellular Component: intracellular (GO:0005622);;	K02889|2.09766e-47|pop:POPTR_0003s15780g|POPTRDRAFT_817491; 60S ribosomal protein L21; K02889 large subunit ribosomal protein L21e (A)	[J]	Translation, ribosomal structure and biogenesis	Ribosomal protein L21e	60S ribosomal protein L21-1 GN=RPL21C OS=Arabidopsis thaliana (Mouse-ear cress) PE=2 SV=2	J	Translation, ribosomal structure and biogenesis	Piso0_001829 [Millerozyma farinosa CBS 7064]
c53808.graph_c0	945	746	958	450	440	583	37.77	35.34	41.23	19.91	19.31	19.4	1.10178e-05	-1.06015	down	[QR]	--	--	--	--	--	Methyltransferase domain;; Methyltransferase domain;; Methyltransferase domain;; Methyltransferase domain;; Methyltransferase domain;; Methyltransferase domain;; ubiE/COQ5 methyltransferase family;; Putative S-adenosyl-L-methionine-dependent methyltransferase	Uncharacterized methyltransferase At1g78140, chloroplastic (Precursor) GN=At1g78140 OS=Arabidopsis thaliana (Mouse-ear cress) PE=2 SV=1	R	General function prediction only	PREDICTED: uncharacterized methyltransferase At1g78140, chloroplastic [Cucumis melo]
c25702.graph_c0	282	204	208	112	91	122	6.38	5.45	5.03	2.66	2.31	2.25	2.89172e-05	-1.28833	down	--	--	--	--	--	--	Domain of unknown function (DUF2828)	--	S	Function unknown	PREDICTED: uncharacterized protein LOC103486117 [Cucumis melo]
c48242.graph_c0	12539	9519	11062	5016	3971	6458	1042.24	933.76	995.36	444.18	373.7	442.68	1.27909e-10	-1.32728	down	--	--	--	--	--	--	PAP_fibrillin	Chromoplast-specific carotenoid-associated protein, chromoplast (Precursor) GN=CHRC OS=Cucumis sativus (Cucumber) PE=1 SV=1	S	Function unknown	PREDICTED: chromoplast-specific carotenoid-associated protein, chromoplast-like [Cucumis sativus]
c51409.graph_c0	8	18	11	0	0	0	0.35	0.93	0.52	0	0	0	0.000979693	#NAME?	down	--	--	--	K01611|1.57803e-131|mus:103985356|S-adenosylmethionine decarboxylase proenzyme-like isoform X1; K01611 S-adenosylmethionine decarboxylase [EC:4.1.1.50] (A)	[T]	Signal transduction mechanisms	Adenosylmethionine decarboxylase;; S-adenosyl-l-methionine decarboxylase leader peptide	S-adenosylmethionine decarboxylase beta chain (Precursor) OS=Oryza sativa subsp. japonica (Rice) PE=2 SV=1	E	Amino acid transport and metabolism	PREDICTED: S-adenosylmethionine decarboxylase proenzyme-like isoform X1 [Musa acuminata subsp. malaccensis]
c46288.graph_c1	185	202	241	989	1022	1196	13.19	16.98	18.97	75.01	82.74	70.61	3.56424e-14	2.12767	up	--	--	--	--	--	--	AWPM-19-like family	--	S	Function unknown	PREDICTED: uncharacterized protein LOC103487332 [Cucumis melo]
c57856.graph_c0	116	73	67	8	6	7	7.81	6.19	5.34	0.74	0.47	0.64	1.02809e-13	-3.76673	down	--	--	--	--	--	--	Transferase family	Benzyl alcohol O-benzoyltransferase GN=HSR201 OS=Nicotiana tabacum (Common tobacco) PE=1 SV=1	R	General function prediction only	PREDICTED: benzyl alcohol O-benzoyltransferase-like [Cucumis melo]
c24941.graph_c0	8	10	18	0	0	0	1.03	1.51	2.54	0	0	0	0.00123294	#NAME?	down	[J]	Translation, ribosomal structure and biogenesis	Molecular Function: RNA binding (GO:0003723);; Molecular Function: structural constituent of ribosome (GO:0003735);; Biological Process: translation (GO:0006412);; Cellular Component: small ribosomal subunit (GO:0015935);;	K02958|1.17428e-73|rcu:RCOM_0908990|40S ribosomal protein S15, putative; K02958 small subunit ribosomal protein S15e (A)	[J]	Translation, ribosomal structure and biogenesis	Ribosomal protein S19	40S ribosomal protein S15 GN=RPS15 OS=Elaeis oleifera (American oil palm) PE=2 SV=1	J	Translation, ribosomal structure and biogenesis	PREDICTED: 40S ribosomal protein S15-4-like [Eucalyptus grandis]
c49040.graph_c0	342	191	216	713	524	860	9.06	6.33	6.05	19.8	15.68	18.6	5.44555e-08	1.29106	up	--	--	--	--	[S]	Function unknown	Armadillo/beta-catenin-like repeat	U-box domain-containing protein 7 GN=PUB7 OS=Arabidopsis thaliana (Mouse-ear cress) PE=2 SV=1	S	Function unknown	PREDICTED: U-box domain-containing protein 15-like [Cucumis melo]
c46446.graph_c0	88	44	81	32	28	31	2.3	1.36	2.3	0.88	0.82	0.66	0.00767626	-1.39454	down	--	--	--	--	[R]	General function prediction only	PPR repeat family;; PPR repeat;; Pentatricopeptide repeat domain;; PPR repeat	Pentatricopeptide repeat-containing protein At5g66520 GN=PCMP-H61 OS=Arabidopsis thaliana (Mouse-ear cress) PE=2 SV=1	R	General function prediction only	PREDICTED: pentatricopeptide repeat-containing protein At5g66520-like [Cucumis melo]
c49575.graph_c0	31	47	45	0	0	0	1.66	2.97	2.6	0	0	0	7.31089e-11	#NAME?	down	--	--	--	--	[E]	Amino acid transport and metabolism	Trypsin	--	E	Amino acid transport and metabolism	predicted protein [Hordeum vulgare subsp. vulgare]
c47781.graph_c0	565	533	751	185	253	298	51.18	58.94	76.43	18.35	26.16	23.18	0.00445242	-1.55033	down	[G]	Carbohydrate transport and metabolism	--	K09874|1.9653e-100|csv:101228215|probable aquaporin NIP5-1-like; K09874 aquaporin NIP (A)	[G]	Carbohydrate transport and metabolism	Major intrinsic protein;; Major intrinsic protein	Probable aquaporin NIP5-1 GN=F24G24.180 OS=Arabidopsis thaliana (Mouse-ear cress) PE=2 SV=1	G	Carbohydrate transport and metabolism	PREDICTED: probable aquaporin NIP5-1-like [Cucumis sativus]
c54644.graph_c0	64	52	56	201	140	226	2.13	2.32	2.8	7.46	5.6	6.74	2.24673e-05	1.49418	up	--	--	--	--	--	--	Thaumatin family	Thaumatin-like protein (Precursor) OS=Oryza sativa subsp. japonica (Rice) PE=2 SV=1	R	General function prediction only	PREDICTED: thaumatin-like protein-like [Cucumis sativus]
c26498.graph_c0	22	31	21	1	0	1	1.74	2.89	1.81	0.08	0	0.07	4.51332e-06	-5.59348	down	--	--	--	--	--	--	--	--	--	--	PREDICTED: uncharacterized protein LOC101204868 [Cucumis sativus]
c50807.graph_c0	19	12	9	0	0	0	1.44	0.56	0.33	0	0	0	0.000508255	#NAME?	down	[OC]	--	--	K09580|0|pda:103707488|protein disulfide-isomerase-like; K09580 protein disulfide-isomerase A1 [EC:5.3.4.1] (A)	[O]	Posttranslational modification, protein turnover, chaperones	Thioredoxin;; Thioredoxin-like domain;; Thioredoxin-like domain;; Thioredoxin-like;; Thioredoxin-like;; AhpC/TSA family;; Glutaredoxin;; Redoxin	Protein disulfide-isomerase (Precursor) OS=Ricinus communis (Castor bean) PE=2 SV=1	O	Posttranslational modification, protein turnover, chaperones	PREDICTED: protein disulfide-isomerase-like [Phoenix dactylifera]
c46473.graph_c0	182	117	84	377	251	535	8.12	6.15	4.03	18.9	13.56	19.62	5.00843e-07	1.38538	up	--	--	--	--	--	--	--	--	--	--	PREDICTED: DNA-directed RNA polymerase II subunit RPB1-like [Cucumis melo]
c59727.graph_c0	130	110	74	50	43	44	3.03	3.01	1.89	1.36	1.15	0.98	0.00121101	-1.36005	down	--	--	--	--	[R]	General function prediction only	--	--	S	Function unknown	hypothetical protein Csa_1G434180 [Cucumis sativus]
c59542.graph_c1	278	323	346	126	107	131	13.47	16.55	15.92	4.91	5.46	3.73	0.00024714	-1.60925	down	--	--	--	K13691|0|csv:101216808|UDP-glycosyltransferase 74F2-like; K13691 pathogen-inducible salicylic acid glucosyltransferase [EC:2.4.1.-] (A)	[GC]	--	UDP-glucoronosyl and UDP-glucosyl transferase	UDP-glycosyltransferase 74F2 GN=F18O19.7 OS=Arabidopsis thaliana (Mouse-ear cress) PE=1 SV=1	G	Carbohydrate transport and metabolism	PREDICTED: UDP-glycosyltransferase 74F2-like [Cucumis sativus]
c54916.graph_c0	51	26	50	0	0	0	1.87	1.13	1.97	0	0	0	5.41949e-13	#NAME?	down	--	--	--	--	--	--	Domain of unknown function (DUF243)	--	R	General function prediction only	--
c38410.graph_c0	10	16	6	0	0	0	1.53	2.86	1.01	0	0	0	0.00302952	#NAME?	down	[J]	Translation, ribosomal structure and biogenesis	--	K02962|1.63688e-55|ccp:CHC_T00010047001|40S ribosomal protein S17; K02962 small subunit ribosomal protein S17e (A)	[J]	Translation, ribosomal structure and biogenesis	Ribosomal S17	40S ribosomal protein S17-4 GN=RPS17D OS=Arabidopsis thaliana (Mouse-ear cress) PE=2 SV=3	J	Translation, ribosomal structure and biogenesis	predicted protein [Hordeum vulgare subsp. vulgare]
c43871.graph_c0	11	20	15	0	0	0	0.34	0.73	0.49	0	0	0	9.49116e-05	#NAME?	down	--	--	--	K15040|2.59108e-24|gsl:Gasu_24570|voltage-dependent anion channel, MPP family; K15040 voltage-dependent anion channel protein 2 (A)	[P]	Inorganic ion transport and metabolism	Eukaryotic porin	Mitochondrial outer membrane porin GN=VDAC1 OS=Triticum aestivum (Wheat) PE=2 SV=1	P	Inorganic ion transport and metabolism	hypothetical protein BATDEDRAFT_33174 [Batrachochytrium dendrobatidis JAM81]
c51502.graph_c0	615	447	504	94	92	131	9.94	8.54	8.7	1.59	1.67	1.72	2.70113e-25	-2.51252	down	[O]	Posttranslational modification, protein turnover, chaperones	--	K03695|0|csv:101229216|chaperone protein ClpB1-like; K03695 ATP-dependent Clp protease ATP-binding subunit ClpB (A)	[O]	Posttranslational modification, protein turnover, chaperones	AAA domain (Cdc48 subfamily);; ATPase family associated with various cellular activities (AAA);; C-terminal, D2-small domain, of ClpB protein;; Clp amino terminal domain;; AAA domain (dynein-related subfamily);; AAA ATPase domain;; AAA domain;; Sigma-54 interaction domain;; AAA domain;; IstB-like ATP binding protein;; AAA domain;; AAA domain;; NACHT domain;; Zeta toxin;; RNA helicase	Chaperone protein ClpB1 GN=F1O17.2 OS=Arabidopsis thaliana (Mouse-ear cress) PE=1 SV=2	O	Posttranslational modification, protein turnover, chaperones	hypothetical protein Csa_1G039100 [Cucumis sativus]
c57662.graph_c0	970	661	786	286	227	434	21.7	17.76	18.53	7.99	7.09	9.58	3.48581e-13	-1.58859	down	[E]	Amino acid transport and metabolism	--	--	[E]	Amino acid transport and metabolism	POT family	Protein NRT1/ PTR FAMILY 6.2 GN=F18A8.6 OS=Arabidopsis thaliana (Mouse-ear cress) PE=1 SV=1	P	Inorganic ion transport and metabolism	PREDICTED: nitrate transporter 1.4-like [Cucumis sativus]
c50589.graph_c0	7	6	14	0	0	0	0.59	0.59	1.28	0	0	0	0.00965765	#NAME?	down	[OC]	--	--	K03671|7.81041e-66|tcc:TCM_034126|Thioredoxin H-type 1, H1,TRX1; K03671 thioredoxin 1 (A)	[O]	Posttranslational modification, protein turnover, chaperones	Thioredoxin;; Thioredoxin-like domain;; Thioredoxin-like;; Thioredoxin-like	Thioredoxin H-type OS=Ricinus communis (Castor bean) PE=3 SV=1	O	Posttranslational modification, protein turnover, chaperones	Thioredoxin H-type 1, H1,TRX1 [Theobroma cacao]
c49775.graph_c0	38	85	66	0	0	0	1.03	2.71	1.91	0	0	0	3.27756e-07	#NAME?	down	--	--	--	--	[T]	Signal transduction mechanisms	--	--	T	Signal transduction mechanisms	--
c49566.graph_c0	10	15	14	0	0	0	0.94	1.66	1.44	0	0	0	0.000516269	#NAME?	down	[J]	Translation, ribosomal structure and biogenesis	--	K02951|1.11048e-52|ppp:PHYPADRAFT_109134|hypothetical protein; K02951 small subunit ribosomal protein S12e (A)	[J]	Translation, ribosomal structure and biogenesis	Ribosomal protein L7Ae/L30e/S12e/Gadd45 family	40S ribosomal protein S12 GN=RPS12 OS=Cyanophora paradoxa PE=2 SV=1	J	Translation, ribosomal structure and biogenesis	40S ribosomal protein S12 [Microbotryum violaceum p1A1 Lamole]
c57569.graph_c1	178	122	137	61	47	63	5.06	4.52	4.52	1.71	1.4	1.68	2.14474e-05	-1.54608	down	[T]	Signal transduction mechanisms	--	K14497|1.7841e-179|cmo:103484021|probable protein phosphatase 2C 75; K14497 protein phosphatase 2C [EC:3.1.3.16] (A)	[T]	Signal transduction mechanisms	Protein phosphatase 2C	Probable protein phosphatase 2C 75 GN=AHG1 OS=Arabidopsis thaliana (Mouse-ear cress) PE=2 SV=1	T	Signal transduction mechanisms	PREDICTED: probable protein phosphatase 2C 75 isoform X1 [Cucumis melo]
c54650.graph_c0	129	84	38	232	225	324	6.9	3.93	1.82	11.59	10.61	11.29	6.33184e-06	1.47586	up	--	--	--	--	--	--	--	--	--	--	PREDICTED: uncharacterized protein LOC101223058 [Cucumis sativus]
c49912.graph_c0	10	13	14	0	0	0	0.51	0.78	0.77	0	0	0	0.000840329	#NAME?	down	--	--	--	--	[O]	Posttranslational modification, protein turnover, chaperones	Astacin (Peptidase family M12A);; MAM domain	--	O	Posttranslational modification, protein turnover, chaperones	predicted protein [Thalassiosira pseudonana CCMP1335]
c63215.graph_c0	17	11	8	0	0	0	0.93	0.71	0.47	0	0	0	0.00128357	#NAME?	down	--	--	Cellular Component: cytoplasmic membrane-bounded vesicle (GO:0016023);;	--	--	--	Fasciclin domain	Fasciclin-like arabinogalactan protein 8 (Precursor) GN=FLA8 OS=Arabidopsis thaliana (Mouse-ear cress) PE=1 SV=1	R	General function prediction only	hypothetical protein VITISV_011425 [Vitis vinifera]
c55885.graph_c0	6	11	3	47	38	36	0.14	0.29	0.07	1.12	0.97	0.66	0.00262087	2.39014	up	--	--	--	--	[R]	General function prediction only	DNA repair protein endonuclease SAE2/CtIP C-terminus	Protein gamma response 1 GN=GR1 OS=Arabidopsis thaliana (Mouse-ear cress) PE=1 SV=2	R	General function prediction only	PREDICTED: protein gamma response 1-like [Cucumis sativus]
c37993.graph_c0	15	25	27	0	0	0	1.45	2.83	2.83	0	0	0	7.36424e-07	#NAME?	down	[J]	Translation, ribosomal structure and biogenesis	Molecular Function: structural constituent of ribosome (GO:0003735);; Cellular Component: ribosome (GO:0005840);; Biological Process: translation (GO:0006412);;	K02870|1.74134e-79|cme:CYME_CMS284C|60S ribosomal protein L12; K02870 large subunit ribosomal protein L12e (A)	[J]	Translation, ribosomal structure and biogenesis	Ribosomal protein L11, N-terminal domain;; Ribosomal protein L11, RNA binding domain	60S ribosomal protein L12-3 GN=RPL12C OS=Arabidopsis thaliana (Mouse-ear cress) PE=2 SV=1	J	Translation, ribosomal structure and biogenesis	hypothetical protein PLICRDRAFT_172272 [Plicaturopsis crispa FD-325 SS-3]
c48184.graph_c0	131	125	150	39	38	72	5.11	5.75	6.28	1.6	1.67	2.3	1.14028e-05	-1.71815	down	[M]	Cell wall/membrane/envelope biogenesis	--	K18819|0|csv:101226940|galactinol synthase 2-like; K18819 inositol 3-alpha-galactosyltransferase [EC:2.4.1.123] (A)	[G]	Carbohydrate transport and metabolism	Glycosyl transferase family 8	Galactinol synthase 2 GN=GOLS2 OS=Solanum lycopersicum (Tomato) PE=2 SV=1	G	Carbohydrate transport and metabolism	PREDICTED: galactinol synthase 2-like [Cucumis sativus]
c49522.graph_c0	6	22	18	0	0	0	1.21	5.16	4.03	0	0	0	0.00430313	#NAME?	down	[J]	Translation, ribosomal structure and biogenesis	--	K02918|1.15517e-32|csl:COCSUDRAFT_28397|hypothetical protein; K02918 large subunit ribosomal protein L35e (A)	[J]	Translation, ribosomal structure and biogenesis	Ribosomal L29 protein	60S ribosomal protein L35-4 GN=RPL35D OS=Arabidopsis thaliana (Mouse-ear cress) PE=2 SV=1	J	Translation, ribosomal structure and biogenesis	hypothetical protein COCSUDRAFT_28397 [Coccomyxa subellipsoidea C-169]
c30039.graph_c0	13	18	16	0	0	0	0.84	1.36	1.11	0	0	0	7.76606e-05	#NAME?	down	--	--	--	--	[T]	Signal transduction mechanisms	--	--	T	Signal transduction mechanisms	--
c26053.graph_c0	2648	2096	2235	1016	829	1319	180.11	167.58	169.75	74.76	67.74	75.45	2.90091e-12	-1.36594	down	[J]	Translation, ribosomal structure and biogenesis	Molecular Function: translation initiation factor activity (GO:0003743);; Biological Process: translational initiation (GO:0006413);;	K03113|2.16388e-68|csv:101214921|protein translation factor SUI1 homolog 2-like; K03113 translation initiation factor 1 (A)	[J]	Translation, ribosomal structure and biogenesis	Translation initiation factor SUI1	Protein translation factor SUI1 homolog 2 GN=At1g54290 OS=Arabidopsis thaliana (Mouse-ear cress) PE=3 SV=1	J	Translation, ribosomal structure and biogenesis	PREDICTED: protein translation factor SUI1 homolog 2-like [Cucumis sativus]
c57981.graph_c0	519	386	409	234	199	316	18.79	18.71	17.3	9.58	9.32	9.1	0.000101154	-1.02961	down	--	--	--	--	[R]	General function prediction only	PPR repeat family;; PPR repeat;; PPR repeat;; Pentatricopeptide repeat domain;; Mitochondrial ribonuclease P subunit (RPM2);; Tetratricopeptide repeat;; Tetratricopeptide repeat;; Region in Clathrin and VPS;; Ferritin-like domain	Pentatricopeptide repeat-containing protein At3g48810 GN=At3g48810 OS=Arabidopsis thaliana (Mouse-ear cress) PE=2 SV=1	R	General function prediction only	PREDICTED: pentatricopeptide repeat-containing protein At3g48810-like [Cucumis sativus]
c54538.graph_c0	109	59	51	149	161	234	10.57	6.72	5.38	15.55	17.87	19.01	0.00489233	1.14399	up	--	--	--	--	--	--	--	--	S	Function unknown	hypothetical protein Csa_4G669230 [Cucumis sativus]
c58375.graph_c0	0	0	0	154	160	0	0	0	0	3.07	3.41	0	0.00934529	Inf	up	[C]	Energy production and conversion	--	--	[C]	Energy production and conversion	Phosphoenolpyruvate carboxykinase	--	C	Energy production and conversion	predicted protein [Hordeum vulgare subsp. vulgare]
c26008.graph_c0	246	116	101	16	16	23	15.61	8.67	6.92	1.08	1.15	1.21	7.6822e-07	-3.2255	down	--	--	--	K00799|4.37204e-106|csv:101215228|glutathione S-transferase U8-like; K00799 glutathione S-transferase [EC:2.5.1.18] (A)	[O]	Posttranslational modification, protein turnover, chaperones	Glutathione S-transferase, N-terminal domain;; Glutathione S-transferase, C-terminal domain;; Glutathione S-transferase, N-terminal domain;; Glutathione S-transferase, N-terminal domain;; Glutathione S-transferase, C-terminal domain	Glutathione S-transferase U8 GN=GSTU8 OS=Arabidopsis thaliana (Mouse-ear cress) PE=2 SV=1	O	Posttranslational modification, protein turnover, chaperones	PREDICTED: glutathione S-transferase U8-like [Cucumis sativus]
c31049.graph_c0	56	59	88	149	206	296	1.83	2.27	3.08	5.11	7.56	7.9	0.00409217	1.42253	up	--	--	Biological Process: cellular process (GO:0009987);;	--	[R]	General function prediction only	Leucine Rich repeats (2 copies);; Leucine Rich Repeat;; Leucine rich repeat;; Leucine rich repeat N-terminal domain	Receptor-like protein kinase 2 (Precursor) GN=RCH2 OS=Arabidopsis thaliana (Mouse-ear cress) PE=1 SV=1	R	General function prediction only	PREDICTED: LRR receptor-like serine/threonine-protein kinase ERL1 [Cucumis melo]
c51415.graph_c0	82	94	116	22	36	26	4.15	5.65	6.32	1.18	1.98	1.05	0.00100911	-1.97088	down	--	--	--	K00430|9.87124e-120|cmo:103485477|peroxidase 55-like; K00430 peroxidase [EC:1.11.1.7] (A)	--	--	Peroxidase;; Peroxidase	Peroxidase 51 (Precursor) OS=Arabidopsis thaliana (Mouse-ear cress) PE=2 SV=1	G	Carbohydrate transport and metabolism	PREDICTED: peroxidase 55-like [Cucumis melo]
c25789.graph_c0	170	186	224	45	57	97	15.97	20.53	22.89	4.55	6.13	7.7	0.000400289	-1.81756	down	--	--	--	--	--	--	Glycine rich protein family	--	--	--	--
c47138.graph_c0	8	12	10	0	0	0	0.38	0.67	0.51	0	0	0	0.00457219	#NAME?	down	--	--	--	--	--	--	Thyroglobulin type-1 repeat	--	S	Function unknown	--
c57511.graph_c0	17	33	18	0	0	0	2.04	4.65	2.37	0	0	0	6.20385e-05	#NAME?	down	--	--	--	--	--	--	NADH-ubiquinone/plastoquinone oxidoreductase chain 6	--	--	--	--
c42080.graph_c0	10	4	7	100	79	132	0.52	0.25	0.39	5.51	4.65	5.66	3.10404e-13	3.70091	up	--	--	--	--	--	--	AP2 domain	Dehydration-responsive element-binding protein 1F GN=T12C24.14 OS=Arabidopsis thaliana (Mouse-ear cress) PE=2 SV=1	K	Transcription	PREDICTED: dehydration-responsive element-binding protein 1E-like [Cucumis melo]
c46880.graph_c0	10	15	7	0	0	0	1.13	1.92	0.84	0	0	0	0.00290385	#NAME?	down	[R]	General function prediction only	--	--	[R]	General function prediction only	Ras family	--	T	Signal transduction mechanisms	ras [Rhodomonas sp. CCMP768]
c51862.graph_c0	502	438	681	1286	1383	1601	23.27	23.96	34.34	63.47	73.07	60.66	0.000863385	1.18119	up	--	--	--	--	--	--	Fasciclin domain	Fasciclin-like arabinogalactan protein 7 (Precursor) GN=FLA7 OS=Arabidopsis thaliana (Mouse-ear cress) PE=1 SV=1	R	General function prediction only	PREDICTED: fasciclin-like arabinogalactan protein 7-like [Cucumis sativus]
c57821.graph_c0	30	42	39	0	0	0	0.95	1.57	1.33	0	0	0	1.51538e-11	#NAME?	down	[O]	Posttranslational modification, protein turnover, chaperones	--	K09503|0|tcc:TCM_044345|DNAJ; K09503 DnaJ homolog subfamily A member 2 (A)	[O]	Posttranslational modification, protein turnover, chaperones	DnaJ domain;; DnaJ C terminal domain;; DnaJ central domain	DnaJ protein homolog (Precursor) GN=DNAJ1 OS=Cucumis sativus (Cucumber) PE=2 SV=1	O	Posttranslational modification, protein turnover, chaperones	PREDICTED: dnaJ protein homolog [Elaeis guineensis]
c58403.graph_c2	178	109	97	62	63	82	5.97	4.17	3.63	2.32	2.33	2.27	0.00965765	-1.06047	down	[G]	Carbohydrate transport and metabolism	--	K00850|1.81019e-165|cmo:103494464|6-phosphofructokinase 4, chloroplastic; K00850 6-phosphofructokinase 1 [EC:2.7.1.11] (A)	[G]	Carbohydrate transport and metabolism	Phosphofructokinase	ATP-dependent 6-phosphofructokinase 4, chloroplastic {ECO:0000255|HAMAP-Rule:MF_03186} (Precursor) GN=At5g61580 OS=Arabidopsis thaliana (Mouse-ear cress) PE=1 SV=1	G	Carbohydrate transport and metabolism	PREDICTED: 6-phosphofructokinase 4, chloroplastic isoform X2 [Cucumis melo]
c39701.graph_c0	259	137	162	87	73	136	6.66	4.16	4.56	2.35	2.19	3.04	0.00144041	-1.12325	down	[R]	General function prediction only	--	K10140|0|cmo:103502024|protein DAMAGED DNA-BINDING 2; K10140 DNA damage-binding protein 2 (A)	[S]	Function unknown	WD domain, G-beta repeat	Protein DAMAGED DNA-BINDING 2 GN=DDB2 OS=Arabidopsis thaliana (Mouse-ear cress) PE=1 SV=1	R	General function prediction only	PREDICTED: protein DAMAGED DNA-BINDING 2 [Cucumis melo]
c50455.graph_c0	141	100	69	217	232	353	5.13	4.32	2.78	8.28	9.46	10.47	0.000350225	1.17784	up	[R]	General function prediction only	--	--	--	--	Alpha/beta hydrolase family;; Alpha/beta hydrolase family;; alpha/beta hydrolase fold;; Alpha/beta hydrolase family;; Ndr family	Probable strigolactone esterase D14 homolog GN=D14 OS=Arabidopsis thaliana (Mouse-ear cress) PE=1 SV=1	R	General function prediction only	PREDICTED: probable strigolactone esterase D14 homolog [Cucumis melo]
c61342.graph_c0	909	1065	1084	239	304	284	119.19	163.64	155.95	34.13	46.04	31.57	1.66135e-06	-2.08521	down	--	--	--	--	--	--	Probable lipid transfer;; Protease inhibitor/seed storage/LTP family	--	R	General function prediction only	PREDICTED: uncharacterized protein LOC101207781 [Cucumis sativus]
c57258.graph_c1	101	63	96	11	7	12	23.8	17.28	25.39	2.91	1.95	2.47	8.71738e-12	-3.33904	down	--	--	--	--	--	--	Metallothionein	--	--	--	--
c26982.graph_c0	105	78	90	294	285	413	7.64	6.68	7.08	22.83	23.59	24.95	7.39163e-09	1.64819	up	--	--	Cellular Component: integral component of membrane (GO:0016021);;	--	--	--	Tim17/Tim22/Tim23/Pmp24 family	Outer envelope pore protein 16-2, chloroplastic OS=Arabidopsis thaliana (Mouse-ear cress) PE=1 SV=1	U	Intracellular trafficking, secretion, and vesicular transport	hypothetical protein Csa_6G307410 [Cucumis sativus]
c42443.graph_c0	4	15	18	134	151	179	0.27	1.18	1.3	9.52	11.44	9.9	5.19366e-17	3.34901	up	--	--	--	--	--	--	C2 domain	BON1-associated protein 2 GN=F4I18.26 OS=Arabidopsis thaliana (Mouse-ear cress) PE=1 SV=1	R	General function prediction only	PREDICTED: BON1-associated protein 2-like [Cucumis melo]
c54183.graph_c0	49	50	34	7	10	18	1.11	1.33	0.82	0.17	0.25	0.33	0.00164389	-2.18188	down	[R]	General function prediction only	--	--	[R]	General function prediction only	Ankyrin repeats (3 copies);; Ankyrin repeats (many copies);; Ankyrin repeat;; Ankyrin repeats (many copies);; Ankyrin repeat;; Domain of unknown function	Ankyrin repeat-containing protein At5g02620 GN=At5g02620 OS=Arabidopsis thaliana (Mouse-ear cress) PE=1 SV=1	R	General function prediction only	PREDICTED: ankyrin repeat-containing protein At5g02620-like [Cucumis sativus]
c57074.graph_c0	25	55	34	0	0	0	0.43	1.13	0.63	0	0	0	1.22289e-05	#NAME?	down	--	--	--	K05765|4.40891e-15|pop:POPTR_0010s21560g|POPTRDRAFT_833825; actin-depolymerizing factor family protein; K05765 cofilin (A)	[Z]	Cytoskeleton	Cofilin/tropomyosin-type actin-binding protein	Actin-depolymerizing factor 3 GN=ADF3 OS=Zea mays (Maize) PE=1 SV=1	Z	Cytoskeleton	actin-depolymerizing factor family protein [Populus trichocarpa]
c51902.graph_c1	117	90	138	310	300	394	5.53	5.12	6.93	15.23	15.61	14.99	3.84966e-06	1.32249	up	--	--	--	--	--	--	Domain of unknown function (DUF4228)	--	S	Function unknown	PREDICTED: uncharacterized protein LOC103493864 [Cucumis melo]
c54594.graph_c1	0	1	0	274	237	307	0	0.04	0	8.6	7.96	7.5	1.1534e-55	9.31171	up	--	--	--	--	--	--	Calmodulin binding protein-like	--	R	General function prediction only	PREDICTED: uncharacterized protein LOC101221357 [Cucumis sativus]
c47905.graph_c0	46	45	11	0	0	2	2.34	2.7	0.6	0	0	0.08	0.00155028	-6.19059	down	[C]	Energy production and conversion	--	K00412|6.00194e-42|ppp:PhpafMp28|cob; cytochrome b; K00412 ubiquinol-cytochrome c reductase cytochrome b subunit (A)	[C]	Energy production and conversion	--	Cytochrome b GN=MT-CYB OS=Marchantia polymorpha (Liverwort) PE=3 SV=2	C	Energy production and conversion	apocytochrome b (mitochondrion) [Palmaria palmata]
c62458.graph_c0	21	28	23	0	0	0	0.75	1.17	0.88	0	0	0	2.1048e-07	#NAME?	down	[E]	Amino acid transport and metabolism	Molecular Function: prephenate dehydrogenase (NADP+) activity (GO:0004665);; Cellular Component: mitochondrion (GO:0005739);; Biological Process: tyrosine biosynthetic process (GO:0006571);; Molecular Function: prephenate dehydrogenase activity (GO:0008977);; Cellular Component: chloroplast (GO:0009507);; Biological Process: oxidation-reduction process (GO:0055114);;	K15227|3.78062e-178|atr:s00021p00070600|AMTR_s00021p00070600; hypothetical protein; K15227 arogenate dehydrogenase (NADP+), plant [EC:1.3.1.78] (A)	[E]	Amino acid transport and metabolism	Prephenate dehydrogenase;; NADP oxidoreductase coenzyme F420-dependent;; D-isomer specific 2-hydroxyacid dehydrogenase, NAD binding domain;; Oxidoreductase family, NAD-binding Rossmann fold;; NAD binding domain of 6-phosphogluconate dehydrogenase;; Ketopantoate reductase PanE/ApbA	Arogenate dehydrogenase 2, chloroplastic (Precursor) GN=TYRAAT2 OS=Arabidopsis thaliana (Mouse-ear cress) PE=1 SV=1	E	Amino acid transport and metabolism	PREDICTED: arogenate dehydrogenase 2, chloroplastic-like [Nelumbo nucifera]
c61188.graph_c0	134	92	63	16	3	5	5.97	4.83	3.02	0.75	0.15	0.18	6.52078e-14	-3.75946	down	[QR]	--	Molecular Function: transferase activity (GO:0016740);;	--	[R]	General function prediction only	O-methyltransferase;; Dimerisation domain	Trans-resveratrol di-O-methyltransferase GN=ROMT OS=Vitis vinifera (Grape) PE=1 SV=2	R	General function prediction only	PREDICTED: trans-resveratrol di-O-methyltransferase-like isoform X2 [Cucumis melo]
c60763.graph_c0	686	824	1017	194	201	231	50.2	70.95	80.55	15.16	16.74	14.04	0.000278003	-2.24487	down	--	--	--	--	--	--	Plastocyanin-like domain	Cucumber peeling cupredoxin OS=Cucumis sativus (Cucumber) PE=1 SV=3	R	General function prediction only	blue copper protein precursor [Citrullus lanatus subsp. vulgaris]
c57140.graph_c2	197	186	188	690	573	851	5.92	6.61	5.97	22.12	19.54	21	2.03779e-13	1.65725	up	[G]	Carbohydrate transport and metabolism	--	K08235|4.72145e-101|cmo:103485533|probable xyloglucan endotransglucosylase/hydrolase protein 8; K08235 xyloglucan:xyloglucosyl transferase [EC:2.4.1.207] (A)	--	--	Glycosyl hydrolases family 16;; Xyloglucan endo-transglycosylase (XET) C-terminus;; Glycosyl hydrolases family 16	Probable xyloglucan endotransglucosylase/hydrolase protein 8 (Precursor) GN=XTH8 OS=Arabidopsis thaliana (Mouse-ear cress) PE=2 SV=2	R	General function prediction only	PREDICTED: probable xyloglucan endotransglucosylase/hydrolase protein 8 [Cucumis melo]
c57213.graph_c0	42	38	26	91	100	141	2.01	2.46	1.4	3.24	3.61	4.05	0.00177511	1.4382	up	--	--	--	--	--	--	--	--	S	Function unknown	PREDICTED: uncharacterized protein LOC103486426 [Cucumis melo]
c58475.graph_c0	278	189	140	562	385	690	5.85	5.42	3.24	11.73	8.38	11.2	1.26012e-06	1.22688	up	--	--	--	--	--	--	--	Putative zinc finger protein At1g68190 GN=At1g68190 OS=Arabidopsis thaliana (Mouse-ear cress) PE=2 SV=1	R	General function prediction only	PREDICTED: putative zinc finger protein At1g68190-like [Cucumis sativus]
c51927.graph_c0	29	21	21	425	279	456	1.37	1.3	1.26	21.2	14.86	17.68	6.15953e-36	3.81768	up	--	--	--	K00430|0|cmo:103493217|peroxidase 72-like; K00430 peroxidase [EC:1.11.1.7] (A)	--	--	Peroxidase	Peroxidase 72 (Precursor) OS=Arabidopsis thaliana (Mouse-ear cress) PE=1 SV=1	G	Carbohydrate transport and metabolism	PREDICTED: peroxidase 72-like [Cucumis melo]
c47105.graph_c0	988	900	1245	400	387	484	24.25	26.08	32.69	10.31	10.69	9.7	0.00081198	-1.52455	down	--	--	--	--	[O]	Posttranslational modification, protein turnover, chaperones	Xylanase inhibitor C-terminal;; Xylanase inhibitor N-terminal;; Eukaryotic aspartyl protease	Aspartic proteinase nepenthesin-2 (Precursor) GN=nep2 OS=Nepenthes gracilis (Slender pitcher plant) PE=1 SV=1	O	Posttranslational modification, protein turnover, chaperones	PREDICTED: aspartic proteinase nepenthesin-2-like [Cucumis sativus]
c50100.graph_c0	14	20	29	0	0	0	1.09	1.82	2.44	0	0	0	1.57463e-05	#NAME?	down	[J]	Translation, ribosomal structure and biogenesis	--	K02877|2.79086e-83|mus:103983523|60S ribosomal protein L15-1-like; K02877 large subunit ribosomal protein L15e (A)	[J]	Translation, ribosomal structure and biogenesis	Ribosomal L15	60S ribosomal protein L15 GN=RPL15 OS=Petunia hybrida (Petunia) PE=2 SV=1	J	Translation, ribosomal structure and biogenesis	60S ribosomal protein L15 [Mortierella verticillata NRRL 6337]
c39771.graph_c0	192	161	260	97	59	95	5.51	5.69	5.8	2.65	1.9	2.78	0.00375733	-1.06616	down	[G]	Carbohydrate transport and metabolism	--	K00844|0|csv:101231320|hexokinase-2, chloroplastic-like; K00844 hexokinase [EC:2.7.1.1] (A)	[G]	Carbohydrate transport and metabolism	Hexokinase;; Hexokinase	Hexokinase-2, chloroplastic (Precursor) GN=HXK2 OS=Nicotiana tabacum (Common tobacco) PE=2 SV=1	G	Carbohydrate transport and metabolism	PREDICTED: hexokinase-2, chloroplastic-like [Cucumis sativus]
c60618.graph_c0	1014	523	540	203	166	277	28.52	17.36	16.29	6	5.25	6.37	1.7253e-08	-1.86994	down	--	--	--	--	--	--	BAG domain;; IQ calmodulin-binding motif	BAG family molecular chaperone regulator 5, mitochondrial (Precursor) GN=BAG5 OS=Arabidopsis thaliana (Mouse-ear cress) PE=1 SV=1	S	Function unknown	PREDICTED: BAG family molecular chaperone regulator 6-like [Cucumis melo]
c39270.graph_c0	22	25	19	0	0	0	0.48	0.64	0.44	0	0	0	9.16039e-07	#NAME?	down	--	--	--	--	--	--	--	--	R	General function prediction only	Selenoprotein W1 [Volvox carteri f. nagariensis]
c49238.graph_c0	10	9	10	0	0	0	0.29	0.31	0.31	0	0	0	0.00622283	#NAME?	down	--	--	--	K13424|0|pda:103717512|probable WRKY transcription factor 33; K13424 WRKY transcription factor 33 (A)	--	--	WRKY DNA -binding domain	Probable WRKY transcription factor 33 GN=WRKY33 OS=Arabidopsis thaliana (Mouse-ear cress) PE=1 SV=2	K	Transcription	PREDICTED: probable WRKY transcription factor 33 [Elaeis guineensis]
c26659.graph_c0	220	158	164	418	360	534	7.52	6.34	6.01	14.98	13.8	14.88	0.000112153	1.0691	up	--	--	Cellular Component: plasma membrane (GO:0005886);; Cellular Component: integral component of membrane (GO:0016021);;	--	--	--	Domain of unknown function (DUF588)	CASP-like protein 5B3 GN=At3g23200 OS=Arabidopsis thaliana (Mouse-ear cress) PE=2 SV=1	S	Function unknown	PREDICTED: CASP-like protein At3g23200 isoform X1 [Cucumis melo]
c55018.graph_c1	110	97	87	12	0	5	5.23	5.44	4.45	0.6	0	0.2	7.24553e-18	-4.39051	down	[C]	Energy production and conversion	--	K00235|9.86842e-143|cmo:103494868|succinate dehydrogenase [ubiquinone] iron-sulfur subunit 3, mitochondrial-like; K00235 succinate dehydrogenase (ubiquinone) iron-sulfur subunit [EC:1.3.5.1] (A)	[C]	Energy production and conversion	2Fe-2S iron-sulfur cluster binding domain	Succinate dehydrogenase [ubiquinone] iron-sulfur subunit 3, mitochondrial (Precursor) GN=SDH2-3 OS=Arabidopsis thaliana (Mouse-ear cress) PE=2 SV=1	C	Energy production and conversion	PREDICTED: succinate dehydrogenase [ubiquinone] iron-sulfur subunit 3, mitochondrial-like [Cucumis melo]
c60155.graph_c6	1693	1243	1165	578	443	792	51.92	50.46	39.4	21.1	17.43	21.69	3.60979e-12	-1.40188	down	--	--	--	--	--	--	No apical meristem (NAM) protein	NAC domain-containing protein 86 {ECO:0000312|EMBL:AED92405.1} OS=Arabidopsis thaliana (Mouse-ear cress) PE=2 SV=1	--	--	PREDICTED: protein CUP-SHAPED COTYLEDON 3-like [Cucumis melo]
c60514.graph_c0	38	38	58	121	151	150	4.04	4.74	6.73	13.91	18.43	13.41	0.00920946	1.44601	up	--	--	--	--	--	--	--	--	R	General function prediction only	hypothetical protein Csa_6G147570 [Cucumis sativus]
c58714.graph_c1	684	531	771	297	268	422	11.38	10.33	13.56	5.17	4.91	5.68	0.00104099	-1.24647	down	[E]	Amino acid transport and metabolism	--	K00640|1.97655e-123|cmo:103485187|serine acetyltransferase 2; K00640 serine O-acetyltransferase [EC:2.3.1.30] (A)	[D]	Cell cycle control, cell division, chromosome partitioning	Serine acetyltransferase, N-terminal;; Cyclin, C-terminal domain;; Cyclin, N-terminal domain;; Bacterial transferase hexapeptide (six repeats)	G2/mitotic-specific cyclin-1 OS=Medicago sativa subsp. varia (Alfalfa) PE=2 SV=1	D	Cell cycle control, cell division, chromosome partitioning	PREDICTED: serine acetyltransferase 2 [Cucumis melo]
c59498.graph_c0	50	93	56	0	0	0	2.31	5.7	3.02	0	0	0	6.47051e-08	#NAME?	down	--	--	--	--	[O]	Posttranslational modification, protein turnover, chaperones	Papain family cysteine protease;; Cathepsin propeptide inhibitor domain (I29);; Peptidase C1-like family	Cysteine proteinase 3 (Precursor) GN=CYP-3 OS=Solanum lycopersicum (Tomato) PE=1 SV=1	O	Posttranslational modification, protein turnover, chaperones	predicted protein [Hordeum vulgare subsp. vulgare]
c54829.graph_c0	9	26	13	0	0	0	0.4	1.36	0.62	0	0	0	0.00661831	#NAME?	down	--	--	--	--	--	--	Low-density lipoprotein receptor domain class A	--	T	Signal transduction mechanisms	--
c61197.graph_c0	649	409	400	270	213	320	24.77	18.41	16.43	10.87	9.17	10.02	2.06851e-05	-1.05104	down	[O]	Posttranslational modification, protein turnover, chaperones	Molecular Function: adenyl-nucleotide exchange factor activity (GO:0000774);; Molecular Function: ribulose-phosphate 3-epimerase activity (GO:0004750);; Cellular Component: mitochondrial matrix (GO:0005759);; Biological Process: protein folding (GO:0006457);; Molecular Function: protein homodimerization activity (GO:0042803);; Molecular Function: chaperone binding (GO:0051087);;	K03687|3.68504e-148|cmo:103491087|grpE protein homolog, mitochondrial-like; K03687 molecular chaperone GrpE (A)	[O]	Posttranslational modification, protein turnover, chaperones	GrpE	--	O	Posttranslational modification, protein turnover, chaperones	PREDICTED: grpE protein homolog, mitochondrial-like isoform X2 [Cucumis melo]
c69639.graph_c0	10	14	8	0	0	0	0.3	0.49	0.26	0	0	0	0.00290402	#NAME?	down	[E]	Amino acid transport and metabolism	Biological Process: metabolic process (GO:0008152);; Molecular Function: lyase activity (GO:0016829);; Molecular Function: pyridoxal phosphate binding (GO:0030170);;	K01739|0|mus:103991346|cystathionine gamma-synthase, chloroplastic-like; K01739 cystathionine gamma-synthase [EC:2.5.1.48] (A)	[E]	Amino acid transport and metabolism	Cys/Met metabolism PLP-dependent enzyme;; Beta-eliminating lyase	Cystathionine gamma-synthase 1, chloroplastic {ECO:0000305} (Precursor) GN=At3g01120 OS=Arabidopsis thaliana (Mouse-ear cress) PE=1 SV=3	E	Amino acid transport and metabolism	PREDICTED: cystathionine gamma-synthase, chloroplastic-like [Elaeis guineensis]
c46165.graph_c0	41	21	18	75	63	135	1.09	0.63	0.51	2.02	1.89	2.88	0.00236095	1.56397	up	--	--	--	--	--	--	--	--	S	Function unknown	PREDICTED: uncharacterized protein LOC103488316 [Cucumis melo]
c58641.graph_c1	786	741	440	281	292	378	26.74	29.75	16.06	10.07	11.19	10.53	0.00591961	-1.24566	down	--	--	--	--	--	--	--	--	--	--	hypothetical protein Csa_5G598070 [Cucumis sativus]
c40496.graph_c0	752	581	766	152	126	161	15.99	14.6	17.41	3.39	3.01	2.79	7.24553e-18	-2.46456	down	[P]	Inorganic ion transport and metabolism	--	K17469|0|cmo:103494407|low affinity sulfate transporter 3-like; K17469 sulfate transporter 2, low-affinity (A)	[P]	Inorganic ion transport and metabolism	Sulfate transporter family;; Sulfate transporter N-terminal domain with GLY motif;; STAS domain	Sulfate transporter 2.1 GN=SULTR2;1 OS=Arabidopsis thaliana (Mouse-ear cress) PE=2 SV=1	P	Inorganic ion transport and metabolism	PREDICTED: low affinity sulfate transporter 3-like [Cucumis melo]
c25709.graph_c0	214	151	223	767	701	930	12.38	10.29	13.97	47.15	45.96	44.45	2.70474e-16	1.81855	up	--	--	--	--	--	--	Late embryogenesis abundant protein	Uncharacterized protein At1g08160 GN=At1g08160 OS=Arabidopsis thaliana (Mouse-ear cress) PE=2 SV=1	S	Function unknown	PREDICTED: uncharacterized protein At1g08160 [Cucumis melo]
c57377.graph_c0	541	336	344	60	73	87	11.85	8.75	7.9	1.34	1.75	1.51	1.30145e-24	-2.63993	down	[O]	Posttranslational modification, protein turnover, chaperones	--	--	--	--	Subtilase family;; Peptidase inhibitor I9	Cucumisin (Precursor) OS=Cucumis melo (Muskmelon) PE=1 SV=1	O	Posttranslational modification, protein turnover, chaperones	PREDICTED: cucumisin-like [Cucumis sativus]
c54265.graph_c0	12	19	13	0	0	0	1.25	2.32	1.47	0	0	0	0.000157395	#NAME?	down	[J]	Translation, ribosomal structure and biogenesis	--	K02880|2.31021e-74|ppp:PHYPADRAFT_165821|hypothetical protein; K02880 large subunit ribosomal protein L17e (A)	[J]	Translation, ribosomal structure and biogenesis	Ribosomal protein L22p/L17e	60S ribosomal protein L17-2 GN=RPL17B OS=Arabidopsis thaliana (Mouse-ear cress) PE=2 SV=2	J	Translation, ribosomal structure and biogenesis	60S ribosomal protein L17 [Drechslerella stenobrocha 248]
c54600.graph_c0	429	232	333	798	550	972	14.24	9.47	11.33	27.16	19.86	25.07	2.23629e-05	1.01174	up	[RTKL]	--	--	--	--	--	Protein kinase domain;; Protein tyrosine kinase;; Phosphotransferase enzyme family	Probable receptor protein kinase TMK1 (Precursor) GN=TMK1 OS=Arabidopsis thaliana (Mouse-ear cress) PE=1 SV=1	T	Signal transduction mechanisms	Leucine-rich repeat protein kinase family protein [Theobroma cacao]
c61016.graph_c0	784	459	866	2279	1796	2924	62.17	42.81	74.43	193.37	162.39	193.07	5.31708e-15	1.5033	up	--	--	--	--	--	--	Pollen proteins Ole e I like	Proline-rich protein 4 (Precursor) GN=PRP4 OS=Arabidopsis thaliana (Mouse-ear cress) PE=2 SV=1	R	General function prediction only	PREDICTED: proline-rich protein 4-like, partial [Cucumis sativus]
c51283.graph_c0	316	218	200	644	428	818	7.06	5.74	4.79	15.12	10.75	14.92	2.38199e-06	1.14264	up	[E]	Amino acid transport and metabolism	--	K16297|0|csv:101226282|serine carboxypeptidase-like 27-like; K16297 serine carboxypeptidase-like clade II [EC:3.4.16.-] (A)	[OE]	--	Serine carboxypeptidase	Serine carboxypeptidase-like 27 (Precursor) GN=SCPL27 OS=Arabidopsis thaliana (Mouse-ear cress) PE=2 SV=1	O	Posttranslational modification, protein turnover, chaperones	PREDICTED: serine carboxypeptidase-like 27-like [Cucumis sativus]
c59830.graph_c5	1601	1089	929	592	543	707	34.95	27.3	21.41	14.25	15.21	14.36	1.00751e-08	-1.15164	down	--	--	--	--	--	--	--	--	S	Function unknown	hypothetical protein Csa_2G368790 [Cucumis sativus]
c54726.graph_c0	404	275	184	1099	686	1360	9.09	7.33	4.47	25.52	17.05	24.57	9.94915e-13	1.65545	up	[C]	Energy production and conversion	--	--	--	--	FAD binding domain;; Berberine and berberine like	Tetrahydrocannabinolic acid synthase (Precursor) OS=Cannabis sativa (Hemp) PE=1 SV=1	R	General function prediction only	PREDICTED: reticuline oxidase-like protein [Cucumis melo]
c45508.graph_c0	331	442	473	1350	1590	1677	25.99	40.83	40.25	113.48	142.27	109.65	8.6765e-05	1.66457	up	--	--	--	--	--	--	VQ motif	--	S	Function unknown	PREDICTED: uncharacterized protein LOC101211486 [Cucumis sativus]
c58100.graph_c0	28	12	17	80	95	129	1.39	0.7	0.92	2.13	2.85	3.08	2.03112e-06	2.2532	up	--	--	--	--	[L]	Replication, recombination and repair	Myb/SANT-like DNA-binding domain	--	L	Replication, recombination and repair	PREDICTED: uncharacterized protein LOC103490615 [Cucumis melo]
c46579.graph_c0	132	94	81	352	293	477	11.26	9.43	7.5	32.2	28.54	33.95	1.55843e-09	1.66202	up	--	--	--	--	[O]	Posttranslational modification, protein turnover, chaperones	Hsp20/alpha crystallin family;; CS domain	17.8 kDa class I heat shock protein GN=HSP17.8 OS=Arabidopsis thaliana (Mouse-ear cress) PE=2 SV=1	O	Posttranslational modification, protein turnover, chaperones	PREDICTED: 16.9 kDa class I heat shock protein 1 [Cucumis melo]
c57096.graph_c0	37	61	48	0	0	0	0.41	0.82	0.56	0	0	0	3.6292e-10	#NAME?	down	[V]	Defense mechanisms	--	--	[Q]	Secondary metabolites biosynthesis, transport and catabolism	ABC-2 type transporter;; ABC transporter;; Plant PDR ABC transporter associated;; ABC-transporter extracellular N-terminal;; AAA domain;; AAA domain;; AAA ATPase domain;; P-loop containing region of AAA domain;; ATPase family associated with various cellular activities (AAA);; CobW/HypB/UreG, nucleotide-binding domain	Pleiotropic drug resistance protein TUR2 GN=TUR2 OS=Spirodela polyrhiza (Giant duckweed) PE=1 SV=1	Q	Secondary metabolites biosynthesis, transport and catabolism	RecName: Full=Pleiotropic drug resistance protein TUR2; Short=Protein Turion 2 [Spirodela polyrhiza]
c51406.graph_c0	157	106	96	51	37	43	3.49	2.78	2.28	1.19	0.92	0.78	2.9491e-05	-1.61962	down	[RTKL]	--	--	--	--	--	Protein kinase domain;; Protein tyrosine kinase;; Salt stress response/antifungal	Cysteine-rich receptor-like protein kinase 29 (Precursor) GN=CRK29 OS=Arabidopsis thaliana (Mouse-ear cress) PE=2 SV=1	T	Signal transduction mechanisms	PREDICTED: cysteine-rich receptor-like protein kinase 28 [Cucumis melo]
c48416.graph_c0	32	49	46	0	0	0	6.84	11.73	10.89	0	0	0	6.71669e-11	#NAME?	down	--	--	--	--	--	--	--	Non-specific lipid-transfer protein 1 {ECO:0000303|PubMed:19958316} OS=Morus nigra (Black mulberry) PE=1 SV=1	S	Function unknown	phosophlipid protein [Gymnadenia conopsea]
c61276.graph_c0	92	74	53	151	170	270	11.24	10.67	7.09	20.03	23.94	27.88	0.000820348	1.21811	up	--	--	--	--	--	--	--	--	--	--	hypothetical protein Csa_3G131980 [Cucumis sativus]
c54003.graph_c0	157	92	78	56	34	63	4.53	3.05	2.44	1.62	1.19	1.42	0.00273826	-1.29145	down	[R]	General function prediction only	--	--	[R]	General function prediction only	Ankyrin repeats (3 copies);; Ankyrin repeats (many copies);; Ankyrin repeat;; Ankyrin repeats (many copies);; Domain of unknown function;; Ankyrin repeat;; Phage tail fibre repeat	Ankyrin repeat-containing protein At3g12360 GN=At3g12360 OS=Arabidopsis thaliana (Mouse-ear cress) PE=2 SV=1	R	General function prediction only	PREDICTED: ankyrin repeat-containing protein At5g02620-like [Cucumis melo]
c48214.graph_c1	179	125	122	367	245	472	11.64	9.57	8.57	25.4	18.08	25.41	9.98913e-05	1.12048	up	--	--	--	--	--	--	GDSL-like Lipase/Acylhydrolase	GDSL esterase/lipase At2g42990 (Precursor) GN=At2g42990 OS=Arabidopsis thaliana (Mouse-ear cress) PE=2 SV=1	R	General function prediction only	PREDICTED: GDSL esterase/lipase At2g42990-like [Cucumis melo]
c26462.graph_c0	33	36	30	0	0	0	1.53	1.97	1.5	0	0	0	3.48218e-10	#NAME?	down	[O]	Posttranslational modification, protein turnover, chaperones	Biological Process: protein peptidyl-prolyl isomerization (GO:0000413);; Molecular Function: peptidyl-prolyl cis-trans isomerase activity (GO:0003755);; Cellular Component: cytoplasm (GO:0005737);; Biological Process: protein folding (GO:0006457);; Molecular Function: peptide binding (GO:0042277);;	K09565|2.95266e-76|mis:MICPUN_107024|hypothetical protein; K09565 peptidyl-prolyl isomerase F (cyclophilin D) [EC:5.2.1.8] (A)	[O]	Posttranslational modification, protein turnover, chaperones	Cyclophilin type peptidyl-prolyl cis-trans isomerase/CLD	Peptidyl-prolyl cis-trans isomerase GN=PCKR1 OS=Catharanthus roseus (Madagascar periwinkle) PE=1 SV=1	O	Posttranslational modification, protein turnover, chaperones	predicted protein [Phaeodactylum tricornutum CCAP 1055/1]
c59874.graph_c5	27592	33227	33188	11096	13451	14194	1925.94	2729.58	2505.17	825.91	1067.41	821.91	0.000987262	-1.49328	down	--	--	--	K03541|1.02017e-62|rcu:RCOM_0565210|Photosystem II 10 kDa polypeptide, chloroplast precursor, putative; K03541 photosystem II 10kDa protein (A)	--	--	Photosystem II 10 kDa polypeptide PsbR	Photosystem II 10 kDa polypeptide, chloroplastic (Precursor) GN=PSBR OS=Spinacia oleracea (Spinach) PE=2 SV=1	G	Carbohydrate transport and metabolism	Photosystem II 10 kDa polypeptide, chloroplast precursor, putative [Ricinus communis]
c60268.graph_c0	134	115	64	308	261	377	7.17	7.26	3.66	22.91	23.22	22.45	2.48927e-06	1.39919	up	--	--	--	--	[R]	General function prediction only	gag-polypeptide of LTR copia-type;; gag-polypeptide of LTR copia-type	Endonuclease OS=Nicotiana tabacum (Common tobacco) PE=2 SV=1	R	General function prediction only	PREDICTED: uncharacterized protein LOC101225243 [Cucumis sativus]
c62311.graph_c0	11	4	15	0	0	0	1.79	0.76	2.7	0	0	0	0.00785291	#NAME?	down	[J]	Translation, ribosomal structure and biogenesis	Biological Process: RNA methylation (GO:0001510);; Molecular Function: structural constituent of ribosome (GO:0003735);; Cellular Component: cell wall (GO:0005618);; Cellular Component: mitochondrion (GO:0005739);; Cellular Component: vacuolar membrane (GO:0005774);; Cellular Component: Golgi apparatus (GO:0005794);; Cellular Component: plasma membrane (GO:0005886);; Biological Process: translati…	K02957|1.80733e-72|gsl:Gasu_18680|40S ribosomal protein S15A; K02957 small subunit ribosomal protein S15Ae (A)	[J]	Translation, ribosomal structure and biogenesis	Ribosomal protein S8	40S ribosomal protein S15a-1 GN=RPS15AF OS=Arabidopsis thaliana (Mouse-ear cress) PE=2 SV=2	J	Translation, ribosomal structure and biogenesis	40S ribosomal protein S15A [Galdieria sulphuraria]
c42500.graph_c0	6	15	15	0	0	0	0.65	1.9	1.86	0	0	0	0.00116674	#NAME?	down	--	--	Biological Process: cytokinesis by cell plate formation (GO:0000911);; Cellular Component: nucleus (GO:0005634);; Cellular Component: Golgi apparatus (GO:0005794);; Biological Process: membrane fusion (GO:0006944);; Biological Process: Golgi vesicle transport (GO:0048193);;	--	[K]	Transcription	--	Golgin candidate 5 GN=GC5 OS=Arabidopsis thaliana (Mouse-ear cress) PE=1 SV=1	K	Transcription	hypothetical protein JCGZ_06309 [Jatropha curcas]
c48368.graph_c0	844	541	352	214	181	317	28.84	21.66	12.81	7.65	6.92	8.81	0.00185799	-1.48104	down	[RTKL]	--	--	K07198|0|cmo:103497750|CBL-interacting serine/threonine-protein kinase 1-like; K07198 5'-AMP-activated protein kinase, catalytic alpha subunit [EC:2.7.11.11] (A)	[T]	Signal transduction mechanisms	Protein kinase domain;; Protein tyrosine kinase;; NAF domain	CBL-interacting serine/threonine-protein kinase 1 GN=MKP6.6 OS=Arabidopsis thaliana (Mouse-ear cress) PE=1 SV=2	T	Signal transduction mechanisms	PREDICTED: CBL-interacting serine/threonine-protein kinase 1-like [Cucumis melo]
c61889.graph_c0	23	26	27	0	0	0	1.23	1.63	1.55	0	0	0	8.27101e-08	#NAME?	down	[S]	Function unknown	--	--	[S]	Function unknown	Leucine Rich repeats (2 copies);; Leucine rich repeat;; Leucine Rich Repeat;; Leucine rich repeat	Plant intracellular Ras-group-related LRR protein 9 GN=PIRL9 OS=Arabidopsis thaliana (Mouse-ear cress) PE=2 SV=1	T	Signal transduction mechanisms	hypothetical protein AMTR_s00022p00162750 [Amborella trichopoda]
c26501.graph_c0	169	157	138	404	406	535	10.37	11.35	9.14	26.37	28.27	27.16	4.16194e-07	1.32356	up	[TZDR]	--	Molecular Function: calcium ion binding (GO:0005509);;	--	[T]	Signal transduction mechanisms	EF hand;; EF-hand domain;; EF hand;; EF-hand domain pair;; EF-hand domain pair	Calmodulin-like protein 3 GN=CML3 OS=Arabidopsis thaliana (Mouse-ear cress) PE=2 SV=1	T	Signal transduction mechanisms	PREDICTED: calmodulin-like protein 4-like [Cucumis sativus]
c60951.graph_c0	60	49	64	162	160	258	4.18	4.01	4.89	12.02	12.66	14.89	1.35347e-05	1.50374	up	--	--	Cellular Component: extracellular region (GO:0005576);; Molecular Function: manganese ion binding (GO:0030145);; Molecular Function: nutrient reservoir activity (GO:0045735);; Molecular Function: oxalate oxidase activity (GO:0050162);; Biological Process: oxidation-reduction process (GO:0055114);;	--	--	--	Cupin;; Cupin domain	Germin-like protein subfamily 3 member 2 (Precursor) GN=At3g10080 OS=Arabidopsis thaliana (Mouse-ear cress) PE=2 SV=1	R	General function prediction only	PREDICTED: germin-like protein subfamily 3 member 2 [Cucumis melo]
c40011.graph_c0	128	125	198	342	357	443	3.16	3.64	5.23	8.87	9.9	8.93	0.00149297	1.1059	up	--	--	--	K01051|0|csv:101205557|probable pectinesterase/pectinesterase inhibitor 40-like; K01051 pectinesterase [EC:3.1.1.11] (A)	--	--	Pectinesterase;; Plant invertase/pectin methylesterase inhibitor	Pectinesterase 40 (Precursor) GN=T14P8.1 OS=Arabidopsis thaliana (Mouse-ear cress) PE=2 SV=1	G	Carbohydrate transport and metabolism	PREDICTED: probable pectinesterase/pectinesterase inhibitor 40-like [Cucumis sativus]
c58856.graph_c0	99	97	105	44	28	53	2.32	2.58	2.67	1.07	0.75	0.97	0.000771235	-1.52869	down	[HQ]	--	--	K02552|0|cmo:103493974|isochorismate synthase 2, chloroplastic; K02552 menaquinone-specific isochorismate synthase [EC:5.4.4.2] (A)	[E]	Amino acid transport and metabolism	chorismate binding enzyme	Isochorismate synthase 2, chloroplastic (Precursor) GN=ICS2 OS=Arabidopsis thaliana (Mouse-ear cress) PE=2 SV=2	H	Coenzyme transport and metabolism	Isochorismate synthase [Cucumis sativus]
c57469.graph_c1	465	324	372	1987	1705	2551	12.61	10.62	11.01	61.79	57.65	61.5	2.45397e-30	2.21784	up	--	--	--	--	--	--	Hsp20/alpha crystallin family;; Protein of unknown function (DUF793);; Protein of unknown function (DUF677);; Arabidopsis protein of unknown function	--	S	Function unknown	PREDICTED: UPF0496 protein 4-like [Cucumis melo]
c57521.graph_c0	9	14	24	0	0	0	0.31	0.57	0.89	0	0	0	0.00151575	#NAME?	down	[C]	Energy production and conversion	--	K00025|2.03494e-127|ppp:PHYPADRAFT_195276|hypothetical protein; K00025 malate dehydrogenase [EC:1.1.1.37] (A)	[C]	Energy production and conversion	lactate/malate dehydrogenase, alpha/beta C-terminal domain;; lactate/malate dehydrogenase, NAD binding domain	Malate dehydrogenase, cytoplasmic GN=MDH OS=Mesembryanthemum crystallinum (Common ice plant) PE=2 SV=1	C	Energy production and conversion	malate dehydrogenase [Symphyocladia latiuscula]
c56833.graph_c0	40	48	47	10	5	17	2.55	3.61	3.24	0.68	0.36	0.9	0.000612092	-2.41251	down	--	--	--	K08472|3.04756e-146|csv:101217225|MLO-like protein 6-like; K08472 mlo protein (A)	--	--	Mlo family	MLO-like protein 6 GN=MLO6 OS=Arabidopsis thaliana (Mouse-ear cress) PE=2 SV=2	S	Function unknown	PREDICTED: MLO-like protein 6-like [Cucumis sativus]
c60778.graph_c0	73	38	40	134	142	180	2.66	1.63	1.57	5.15	5.84	5.38	0.000501579	1.4375	up	[Q]	Secondary metabolites biosynthesis, transport and catabolism	--	K12640|0|csv:101206858|cytochrome P450 85A-like; K12640 brassinosteroid-6-oxidase 2 [EC:1.14.-.-] (A)	[QI]	--	Cytochrome P450	Cytochrome P450 85A GN=BA13 OS=Phaseolus vulgaris (Kidney bean) PE=3 SV=2	Q	Secondary metabolites biosynthesis, transport and catabolism	PREDICTED: cytochrome P450 85A-like [Cucumis sativus]
c26671.graph_c0	9	19	16	0	0	0	1.15	2.84	2.23	0	0	0	0.000146831	#NAME?	down	[J]	Translation, ribosomal structure and biogenesis	--	K02875|7.54968e-41|ppp:PHYPADRAFT_185490|hypothetical protein; K02875 large subunit ribosomal protein L14e (A)	[J]	Translation, ribosomal structure and biogenesis	Ribosomal protein L14;; KOW motif	60S ribosomal protein L14-2 GN=RPL14B OS=Arabidopsis thaliana (Mouse-ear cress) PE=2 SV=1	J	Translation, ribosomal structure and biogenesis	predicted protein [Physcomitrella patens]
c25905.graph_c0	169	181	140	31	23	43	11.99	15.11	10.74	2.35	1.86	2.53	7.48066e-13	-2.5947	down	[O]	Posttranslational modification, protein turnover, chaperones	--	K03676|5.70907e-65|csv:101229189|monothiol glutaredoxin-S2-like; K03676 glutaredoxin 3 (A)	[O]	Posttranslational modification, protein turnover, chaperones	Glutaredoxin	Monothiol glutaredoxin-S2 GN=T28N17.80 OS=Arabidopsis thaliana (Mouse-ear cress) PE=3 SV=1	O	Posttranslational modification, protein turnover, chaperones	PREDICTED: monothiol glutaredoxin-S2-like [Cucumis sativus]
c61336.graph_c0	70	88	59	14	20	14	16.19	23.69	15.3	3.63	5.47	2.83	5.0612e-05	-2.33461	down	--	--	--	--	--	--	Potato inhibitor I family	Proteinase inhibitor I-B (Precursor) GN=TIMPA OS=Nicotiana tabacum (Common tobacco) PE=2 SV=1	--	--	hypothetical protein Csa_3G914570 [Cucumis sativus]
c61085.graph_c0	256	205	234	49	38	57	13.7	12.92	13.49	2.78	2.3	2.51	1.24263e-15	-2.49219	down	--	--	--	--	--	--	Protein of unknown function (DUF1264)	--	S	Function unknown	hypothetical protein Csa_6G520390 [Cucumis sativus]
c54603.graph_c1	4166	2596	2495	1364	980	1963	135.08	99.16	87.49	46.88	35.72	52.46	6.69913e-12	-1.32474	down	--	--	--	K00430|6.14573e-108|csv:101212957|PEROXIDASE; peroxidase 2-like; K00430 peroxidase [EC:1.11.1.7] (A)	--	--	Peroxidase	Peroxidase 2 (Fragment) OS=Cucumis sativus (Cucumber) PE=2 SV=1	G	Carbohydrate transport and metabolism	peroxidase 2-like precursor [Cucumis sativus]
c40407.graph_c0	281	186	259	633	532	858	6.37	4.98	6.31	15.07	13.55	15.89	8.00023e-08	1.25611	up	[G]	Carbohydrate transport and metabolism	--	K12373|0|cmo:103485909|beta-hexosaminidase 3; K12373 hexosaminidase [EC:3.2.1.52] (A)	[G]	Carbohydrate transport and metabolism	Glycosyl hydrolase family 20, catalytic domain;; beta-acetyl hexosaminidase like	Beta-hexosaminidase 3 (Precursor) GN=F5I14.13 OS=Arabidopsis thaliana (Mouse-ear cress) PE=1 SV=1	G	Carbohydrate transport and metabolism	PREDICTED: beta-hexosaminidase 3 [Cucumis melo]
c55873.graph_c0	706	561	648	106	78	95	49.41	44.69	49.21	7.78	6.36	5.65	9.34572e-37	-2.9765	down	--	--	--	K15400|2.3542e-85|csv:101217816|omega-hydroxypalmitate O-feruloyl transferase-like; K15400 omega-hydroxypalmitate O-feruloyl transferase [EC:2.3.1.188] (A)	--	--	Transferase family	Omega-hydroxypalmitate O-feruloyl transferase GN=MEE6.11 OS=Arabidopsis thaliana (Mouse-ear cress) PE=1 SV=1	S	Function unknown	hypothetical protein Csa_2G091770 [Cucumis sativus]
c45115.graph_c0	1135	869	879	4296	3224	5448	29.3	26.74	24.62	125.11	100.67	123.42	2.00225e-25	1.94455	up	[J]	Translation, ribosomal structure and biogenesis	Biological Process: pseudouridine synthesis (GO:0001522);; Molecular Function: RNA binding (GO:0003723);; Molecular Function: transporter activity (GO:0005215);; Biological Process: RNA processing (GO:0006396);; Biological Process: transport (GO:0006810);; Molecular Function: pseudouridine synthase activity (GO:0009982);; Biological Process: isopentenyl diphosphate biosynthetic process, methylery…	K03177|0|cmo:103498118|uncharacterized LOC103498118; K03177 tRNA pseudouridine55 synthase [EC:5.4.99.25] (A)	[J]	Translation, ribosomal structure and biogenesis	TruB family pseudouridylate synthase (N terminal domain)	H/ACA ribonucleoprotein complex subunit 4 GN=F24I3.230 OS=Arabidopsis thaliana (Mouse-ear cress) PE=1 SV=1	J	Translation, ribosomal structure and biogenesis	PREDICTED: uncharacterized protein LOC103498118 [Cucumis melo]
c59897.graph_c0	48	101	82	0	0	0	1.43	3.58	2.61	0	0	0	2.78521e-08	#NAME?	down	[C]	Energy production and conversion	--	K03881|7.45184e-16|ccp:ChcroMp17|nad4; NADH dehydrogenase subunit 4 (EC:1.6.5.3); K03881 NADH-ubiquinone oxidoreductase chain 4 [EC:1.6.5.3] (A)	[C]	Energy production and conversion	NADH-Ubiquinone/plastoquinone (complex I), various chains;; NADH-Ubiquinone/plastoquinone (complex I), various chains;; NADH-ubiquinone oxidoreductase chain 4, amino terminus;; NADH-ubiquinone/plastoquinone oxidoreductase chain 4L	NADH-ubiquinone oxidoreductase chain 4 GN=ND4 OS=Chondrus crispus (Carragheen moss) PE=3 SV=1	C	Energy production and conversion	NADH dehydrogenase subunit 4 [Phytophthora andina]
c61037.graph_c0	67	58	77	170	149	239	3.74	3.82	4.64	10.08	9.43	11.02	0.000703142	1.22076	up	--	--	Cellular Component: chloroplast (GO:0009507);; Molecular Function: allene-oxide cyclase activity (GO:0046423);;	K10525|4.01564e-115|cmo:103503379|allene oxide cyclase 1, chloroplastic; K10525 allene oxide cyclase [EC:5.3.99.6] (A)	--	--	Allene oxide cyclase	Allene oxide cyclase 4, chloroplastic (Precursor) GN=AOC4 OS=Arabidopsis thaliana (Mouse-ear cress) PE=2 SV=1	R	General function prediction only	PREDICTED: allene oxide cyclase 1, chloroplastic [Cucumis melo]
c42319.graph_c0	47	38	14	105	99	139	3.26	3.1	1.05	7.77	7.81	8	0.000379798	1.61667	up	--	--	--	--	--	--	PhoPQ-activated pathogenicity-related protein	--	--	--	hypothetical protein Csa_1G062340 [Cucumis sativus]
c58350.graph_c0	115	87	77	238	182	294	4.95	4.2	3.97	11.18	9.32	10.43	0.000797946	1.14291	up	--	--	--	--	[TZ]	--	--	Probable protein ABIL5 OS=Oryza sativa subsp. japonica (Rice) PE=2 SV=1	S	Function unknown	PREDICTED: probable protein ABIL5 isoform X1 [Cucumis melo]
c31188.graph_c0	44	29	17	125	107	155	2.2	1.71	0.92	6.62	6.05	6.38	4.66527e-06	1.93345	up	--	--	--	--	[DR]	--	MATH domain	Ubiquitin carboxyl-terminal hydrolase 12 GN=UBP12 OS=Arabidopsis thaliana (Mouse-ear cress) PE=1 SV=2	D	Cell cycle control, cell division, chromosome partitioning	PREDICTED: uncharacterized protein LOC103494460 isoform X1 [Cucumis melo]
c28621.graph_c0	19	18	18	2	0	2	1.57	1.74	1.61	0.18	0	0.14	0.00164959	-4.1438	down	[Q]	Secondary metabolites biosynthesis, transport and catabolism	--	--	[Q]	Secondary metabolites biosynthesis, transport and catabolism	Cytochrome P450;; Cytochrome P450	Cytochrome P450 82A3 GN=CYP82A3 OS=Glycine max (Soybean) PE=2 SV=1	Q	Secondary metabolites biosynthesis, transport and catabolism	PREDICTED: cytochrome P450 CYP82D47-like [Prunus mume]
c56939.graph_c0	132	87	41	4	3	2	13.23	10.05	5.32	0.47	0.38	0.16	5.46226e-07	-4.93954	down	--	--	--	--	--	--	Terpene synthase family, metal binding domain	Valencene synthase GN=ValCS OS=Vitis vinifera (Grape) PE=1 SV=1	S	Function unknown	PREDICTED: sesquiterpene synthase-like [Cucumis sativus]
c44006.graph_c0	143	191	177	1	0	0	15.3	23.71	20.69	0.12	0	0	4.18987e-21	-9.2155	down	--	--	--	--	--	--	--	Snakin-2 (Precursor) GN=SN2 OS=Solanum tuberosum (Potato) PE=1 SV=1	R	General function prediction only	Snakin-2 [Glycine soja]
c53963.graph_c0	934	601	717	358	339	563	16.72	12.18	13.42	6.55	6.52	8.1	4.19393e-06	-1.0549	down	[S]	Function unknown	--	--	--	--	OPT oligopeptide transporter protein;; OPT oligopeptide transporter protein;; OPT oligopeptide transporter protein	Probable metal-nicotianamine transporter YSL7 GN=YSL7 OS=Arabidopsis thaliana (Mouse-ear cress) PE=2 SV=1	P	Inorganic ion transport and metabolism	PREDICTED: LOW QUALITY PROTEIN: probable metal-nicotianamine transporter YSL5 [Cucumis melo]
c53903.graph_c0	123	100	68	288	192	357	4.84	4.5	2.83	11.6	8.24	11.21	2.55251e-05	1.30084	up	[R]	General function prediction only	--	K07025|0|cmo:103497146|uncharacterized LOC103497146; K07025 putative hydrolase of the HAD superfamily (A)	[R]	General function prediction only	Haloacid dehalogenase-like hydrolase	--	R	General function prediction only	PREDICTED: LOW QUALITY PROTEIN: uncharacterized protein LOC103497146 [Cucumis melo]
c60498.graph_c0	136	134	102	29	32	23	18.48	21.33	15.23	4.3	5.03	2.65	1.61198e-09	-2.29262	down	[O]	Posttranslational modification, protein turnover, chaperones	--	K03676|1.88896e-68|csv:101216084|GRX3; monothiol glutaredoxin-S2-like; K03676 glutaredoxin 3 (A)	[O]	Posttranslational modification, protein turnover, chaperones	Glutaredoxin	Monothiol glutaredoxin-S2 GN=T28N17.80 OS=Arabidopsis thaliana (Mouse-ear cress) PE=3 SV=1	O	Posttranslational modification, protein turnover, chaperones	monothiol glutaredoxin-S2-like [Cucumis sativus]
c40434.graph_c0	147	100	88	52	30	49	10.44	8.36	6.76	3.94	2.42	2.89	0.000163949	-1.55261	down	--	--	--	--	--	--	WRKY DNA -binding domain	Probable WRKY transcription factor 51 GN=WRKY51 OS=Arabidopsis thaliana (Mouse-ear cress) PE=2 SV=1	K	Transcription	PREDICTED: probable WRKY transcription factor 51-like [Cucumis sativus]
c58380.graph_c8	94	43	60	176	106	215	1.71	0.9	1.14	3.19	2.12	3.06	0.00607524	1.13003	up	[I]	Lipid transport and metabolism	--	K01115|0|csv:101207900|phospholipase D alpha 2-like; K01115 phospholipase D1/2 [EC:3.1.4.4] (A)	[I]	Lipid transport and metabolism	Phospholipase D C terminal;; Phospholipase D Active site motif;; C2 domain;; PLD-like domain	Phospholipase D alpha 1 (Precursor) GN=PLD1 OS=Ricinus communis (Castor bean) PE=1 SV=1	I	Lipid transport and metabolism	PREDICTED: phospholipase D alpha 2-like [Cucumis sativus]
c56213.graph_c0	563	595	607	289	273	363	12.16	15.23	14.02	6.53	6.56	6.39	0.000146001	-1.16224	down	[G]	Carbohydrate transport and metabolism	--	K01176|0|rcu:RCOM_1590650|alpha-amylase, putative (EC:3.2.1.60); K01176 alpha-amylase [EC:3.2.1.1] (A)	[G]	Carbohydrate transport and metabolism	Alpha amylase, catalytic domain;; Glycosyl hydrolase family 70;; Alpha-amylase C-terminal beta-sheet domain	Alpha-amylase (Precursor) GN=AMY1.1 OS=Vigna mungo (Black gram) PE=2 SV=1	G	Carbohydrate transport and metabolism	alpha-amylase [Vigna angularis]
c58066.graph_c1	1284	922	1043	529	371	760	18.47	15.67	16.02	7.96	5.98	8.9	1.92739e-08	-1.21394	down	--	--	--	--	[GMW]	--	Glycosyl transferase family 64 domain	Glycosyltransferase family protein 64 protein C5 {ECO:0000303|PubMed:24905498} OS=Arabidopsis thaliana (Mouse-ear cress) PE=2 SV=1	W	Extracellular structures	PREDICTED: uncharacterized protein LOC103489418 [Cucumis melo]
c52535.graph_c0	7	16	20	0	0	0	0.61	1.63	1.89	0	0	0	0.00119892	#NAME?	down	[J]	Translation, ribosomal structure and biogenesis	--	K02873|7.37735e-63|ccp:CHC_T00010286001|60S ribosomal protein L13; K02873 large subunit ribosomal protein L13e (A)	[J]	Translation, ribosomal structure and biogenesis	Ribosomal protein L13e	60S ribosomal protein L13-1 OS=Brassica napus (Rape) PE=2 SV=1	J	Translation, ribosomal structure and biogenesis	hypothetical protein H310_08544 [Aphanomyces invadans]
c25630.graph_c0	34	50	43	9	16	6	2.85	4.86	3.8	0.79	1.57	0.41	0.00229158	-2.15173	down	[TZDR]	--	--	K02183|7.94328e-101|brp:103864746|calmodulin-7-like; K02183 calmodulin (A)	[T]	Signal transduction mechanisms	EF hand;; EF-hand domain pair;; EF-hand domain pair;; EF-hand domain;; EF hand;; EF-hand domain;; Cytoskeletal-regulatory complex EF hand;; Secreted protein acidic and rich in cysteine Ca binding region;; Uncharacterised protein family (UPF0154);; Ca2+ insensitive EF hand	Calmodulin OS=Lilium longiflorum (Trumpet lily) PE=2 SV=2	T	Signal transduction mechanisms	PREDICTED: calmodulin-7 isoform X1 [Vitis vinifera]
c25314.graph_c0	127	150	188	50	49	69	5.14	7.15	8.16	2.13	2.24	2.29	0.00568667	-1.7234	down	--	--	--	--	--	--	--	Putative DNA-binding protein ESCAROLA GN=ESC OS=Arabidopsis thaliana (Mouse-ear cress) PE=2 SV=1	S	Function unknown	PREDICTED: putative DNA-binding protein ESCAROLA, partial [Cucumis melo]
c52543.graph_c0	42	33	28	0	0	0	0.55	0.51	0.39	0	0	0	1.65562e-10	#NAME?	down	[E]	Amino acid transport and metabolism	--	K01581|7.40171e-103|pop:POPTR_0005s26760g|POPTRDRAFT_1079795; hypothetical protein; K01581 ornithine decarboxylase [EC:4.1.1.17] (A)	[E]	Amino acid transport and metabolism	Pyridoxal-dependent decarboxylase, pyridoxal binding domain;; Pyridoxal-dependent decarboxylase, C-terminal sheet domain	Ornithine decarboxylase OS=Datura stramonium (Jimsonweed) PE=2 SV=1	E	Amino acid transport and metabolism	hypothetical protein BATDEDRAFT_35584 [Batrachochytrium dendrobatidis JAM81]
c39783.graph_c0	293	225	326	28	33	42	8.9	8.07	10.61	0.89	1.13	1.04	6.52078e-14	-3.2479	down	--	--	--	--	--	--	GDSL-like Lipase/Acylhydrolase	GDSL esterase/lipase APG (Precursor) GN=APG OS=Arabidopsis thaliana (Mouse-ear cress) PE=1 SV=1	R	General function prediction only	PREDICTED: probable LRR receptor-like serine/threonine-protein kinase At1g05700 isoform X1 [Cucumis melo]
c26705.graph_c0	118	117	106	36	24	48	11	13.96	11.08	3.32	2.35	3.8	3.71785e-06	-1.92106	down	[RTKL]	--	Molecular Function: kinase activity (GO:0016301);;	--	--	--	Carbohydrate-binding protein of the ER;; Protein tyrosine kinase;; Protein kinase domain;; Leucine Rich repeats (2 copies);; Leucine rich repeat;; Leucine Rich repeat;; Leucine Rich Repeat	Putative leucine-rich repeat receptor-like protein kinase At2g19210 (Precursor) GN=At2g19210 OS=Arabidopsis thaliana (Mouse-ear cress) PE=3 SV=1	T	Signal transduction mechanisms	PREDICTED: putative leucine-rich repeat receptor-like protein kinase At2g19210 [Cucumis melo]
c63573.graph_c0	6	12	12	0	0	0	0.25	0.59	0.53	0	0	0	0.00437688	#NAME?	down	[R]	General function prediction only	Biological Process: mitotic G2 phase (GO:0000085);; Biological Process: formation of translation preinitiation complex (GO:0001731);; Molecular Function: translation initiation factor activity (GO:0003743);; Cellular Component: cytosol (GO:0005829);; Cellular Component: eukaryotic translation initiation factor 3 complex (GO:0005852);; Biological Process: regulation of translational initiation (GO…	K03247|0|vvi:100248036|eukaryotic translation initiation factor 3 subunit H; K03247 translation initiation factor 3 subunit H (A)	[J]	Translation, ribosomal structure and biogenesis	JAB1/Mov34/MPN/PAD-1 ubiquitin protease	Eukaryotic translation initiation factor 3 subunit H {ECO:0000255|HAMAP-Rule:MF_03007} GN=TIF3H1 OS=Arabidopsis thaliana (Mouse-ear cress) PE=1 SV=2	J	Translation, ribosomal structure and biogenesis	PREDICTED: eukaryotic translation initiation factor 3 subunit H [Vitis vinifera]
c58929.graph_c2	24641	17005	18791	9962	7460	12575	477.99	383.12	392.31	207.09	162.93	201.11	8.88068e-08	-1.22882	down	[O]	Posttranslational modification, protein turnover, chaperones	--	K04077|0|csv:101217516|ruBisCO large subunit-binding protein subunit beta, chloroplastic-like; K04077 chaperonin GroEL (A)	[O]	Posttranslational modification, protein turnover, chaperones	TCP-1/cpn60 chaperonin family	Chaperonin 60 subunit beta 1, chloroplastic (Precursor) GN=T5A14.11 OS=Arabidopsis thaliana (Mouse-ear cress) PE=1 SV=3	O	Posttranslational modification, protein turnover, chaperones	PREDICTED: ruBisCO large subunit-binding protein subunit beta, chloroplastic-like [Cucumis sativus]
c38119.graph_c0	13	22	13	0	0	0	0.82	1.64	0.89	0	0	0	6.02399e-05	#NAME?	down	[O]	Posttranslational modification, protein turnover, chaperones	--	K13993|3.03553e-51|tcc:TCM_014924|Mitochondrion-localized small heat shock protein 23.6, putative isoform 1; K13993 HSP20 family protein (A)	[O]	Posttranslational modification, protein turnover, chaperones	Hsp20/alpha crystallin family	23.6 kDa heat shock protein, mitochondrial (Precursor) GN=HSP23.6 OS=Arabidopsis thaliana (Mouse-ear cress) PE=2 SV=1	O	Posttranslational modification, protein turnover, chaperones	PREDICTED: small heat shock protein, chloroplastic-like [Nelumbo nucifera]
c56278.graph_c0	27	8	10	0	0	0	0.73	0.24	0.29	0	0	0	0.000230315	#NAME?	down	--	--	--	K04125|1.47337e-72|cit:102617833|leucoanthocyanidin dioxygenase-like; K04125 gibberellin 2-oxidase [EC:1.14.11.13] (A)	[R]	General function prediction only	--	Endonuclease OS=Nicotiana tabacum (Common tobacco) PE=2 SV=1	R	General function prediction only	hypothetical protein VITISV_021035 [Vitis vinifera]
c25112.graph_c0	7	10	11	0	0	0	2.88	4.76	5.25	0	0	0	0.00742316	#NAME?	down	--	--	--	--	--	--	--	--	--	--	senescence-associated protein [Medicago truncatula]
c61697.graph_c0	11	13	8	0	0	0	1.91	2.63	1.54	0	0	0	0.00298207	#NAME?	down	[J]	Translation, ribosomal structure and biogenesis	Molecular Function: structural constituent of ribosome (GO:0003735);; Cellular Component: nucleolus (GO:0005730);; Biological Process: translation (GO:0006412);; Cellular Component: cytosolic large ribosomal subunit (GO:0022625);; Biological Process: ribosome biogenesis (GO:0042254);;	K02912|7.06436e-62|vcn:VOLCADRAFT_72833|rpl32; component of cytosolic 80S ribosome and 60S large subunit; K02912 large subunit ribosomal protein L32e (A)	[J]	Translation, ribosomal structure and biogenesis	Ribosomal protein L32	60S ribosomal protein L32-1 GN=RPL32A OS=Arabidopsis thaliana (Mouse-ear cress) PE=2 SV=2	J	Translation, ribosomal structure and biogenesis	hypothetical protein MIMGU_mgv1a016137mg [Erythranthe guttata]
c22435.graph_c0	12	15	9	0	0	0	0.42	0.62	0.37	0	0	0	0.00112199	#NAME?	down	--	--	--	--	[W]	Extracellular structures	Galactoside-binding lectin	--	W	Extracellular structures	--
c25659.graph_c0	37	27	45	97	101	142	1.98	1.7	2.59	5.49	6.1	6.25	0.00159768	1.41423	up	--	--	--	--	--	--	Protein of unknown function (DUF1218)	--	S	Function unknown	hypothetical protein Csa_6G516650 [Cucumis sativus]
c59846.graph_c0	53	86	64	18	17	6	1.6	3.06	2.1	0.58	0.58	0.15	0.00220108	-2.446	down	[H]	Coenzyme transport and metabolism	--	K01251|0|pda:103710610|adenosylhomocysteinase-like; K01251 adenosylhomocysteinase [EC:3.3.1.1] (A)	[H]	Coenzyme transport and metabolism	S-adenosyl-L-homocysteine hydrolase;; S-adenosyl-L-homocysteine hydrolase, NAD binding domain;; D-isomer specific 2-hydroxyacid dehydrogenase, NAD binding domain;; Acetohydroxy acid isomeroreductase, catalytic domain	Adenosylhomocysteinase GN=SAHH OS=Phalaenopsis sp. (Moth orchid) PE=2 SV=1	H	Coenzyme transport and metabolism	PREDICTED: adenosylhomocysteinase-like [Phoenix dactylifera]
c54941.graph_c0	282	176	260	548	366	797	5.48	4.15	4.91	10.44	7.42	12	6.53522e-05	1.0018	up	--	--	--	--	[R]	General function prediction only	F-box-like	Protein AUXIN SIGNALING F-BOX 3 GN=AFB3 OS=Arabidopsis thaliana (Mouse-ear cress) PE=1 SV=1	T	Signal transduction mechanisms	PREDICTED: protein AUXIN SIGNALING F-BOX 2-like [Cucumis melo]
c68708.graph_c0	11	19	19	0	0	0	0.19	0.38	0.34	0	0	0	4.46408e-05	#NAME?	down	[C]	Energy production and conversion	Molecular Function: phosphoenolpyruvate carboxykinase (GTP) activity (GO:0004613);; Molecular Function: GTP binding (GO:0005525);; Biological Process: gluconeogenesis (GO:0006094);; Cellular Component: membrane (GO:0016020);;	--	[C]	Energy production and conversion	Phosphoenolpyruvate carboxykinase	--	C	Energy production and conversion	predicted protein [Hordeum vulgare subsp. vulgare]
c57731.graph_c1	35	24	30	78	67	131	2.46	1.69	3.01	5.78	3.86	7.38	0.00603893	1.38842	up	--	--	--	--	[K]	Transcription	TAZ zinc finger;; BTB/POZ domain	BTB/POZ and TAZ domain-containing protein 4 GN=BT4 OS=Arabidopsis thaliana (Mouse-ear cress) PE=1 SV=1	K	Transcription	PREDICTED: BTB/POZ and TAZ domain-containing protein 4 isoform X2 [Cucumis melo]
c61647.graph_c0	27	57	39	0	0	0	0.78	1.94	1.2	0	0	0	1.92073e-06	#NAME?	down	--	--	--	--	[T]	Signal transduction mechanisms	--	--	T	Signal transduction mechanisms	--
c44689.graph_c0	11	19	15	0	0	0	0.3	0.6	1.26	0	0	0	0.000121539	#NAME?	down	[O]	Posttranslational modification, protein turnover, chaperones	Biological Process: protein peptidyl-prolyl isomerization (GO:0000413);; Molecular Function: peptidyl-prolyl cis-trans isomerase activity (GO:0003755);; Molecular Function: calmodulin binding (GO:0005516);; Molecular Function: FK506 binding (GO:0005528);; Cellular Component: cytosol (GO:0005829);; Biological Process: protein folding (GO:0006457);; Biological Process: N-terminal protein myristoyla…	K09571|0|pda:103709408|70 kDa peptidyl-prolyl isomerase-like; K09571 FK506-binding protein 4/5 [EC:5.2.1.8] (A)	[O]	Posttranslational modification, protein turnover, chaperones	FKBP-type peptidyl-prolyl cis-trans isomerase;; TPR repeat;; Tetratricopeptide repeat;; Tetratricopeptide repeat;; Tetratricopeptide repeat;; Tetratricopeptide repeat;; Tetratricopeptide repeat;; Tetratricopeptide repeat	Peptidyl-prolyl cis-trans isomerase FKBP65 GN=K15N18.12 OS=Arabidopsis thaliana (Mouse-ear cress) PE=1 SV=1	O	Posttranslational modification, protein turnover, chaperones	PREDICTED: 70 kDa peptidyl-prolyl isomerase-like isoform X2 [Elaeis guineensis]
c40046.graph_c0	257	141	139	478	389	631	8.24	5.32	4.77	16.1	14.03	16.55	7.68321e-07	1.29419	up	--	--	--	--	[T]	Signal transduction mechanisms	Rhomboid family	--	T	Signal transduction mechanisms	PREDICTED: inactive rhomboid protein 1-like [Cucumis sativus]
c59759.graph_c0	58	85	58	0	0	0	3.29	5.26	3.38	0	0	0	1.2808e-12	#NAME?	down	--	--	--	--	--	--	Glycosyl hydrolase family 9;; Cellulose binding domain	Endoglucanase (Precursor) OS=Phaseolus vulgaris (Kidney bean) PE=2 SV=2	R	General function prediction only	beta- -endoglucanase [Nannochloropsis gaditana]
c31614.graph_c0	810	576	826	1907	1606	2361	19.84	16.66	21.65	49.04	44.19	47.21	2.04085e-09	1.18923	up	--	--	Biological Process: carbohydrate metabolic process (GO:0005975);; Biological Process: pattern specification process (GO:0007389);; Biological Process: asymmetric cell division (GO:0008356);; Biological Process: regulation of cell size (GO:0008361);; Biological Process: auxin polar transport (GO:0009926);; Biological Process: root morphogenesis (GO:0010015);; Biological Process: regulation of meri…	--	--	--	Glycosyl hydrolases family 17;; X8 domain	Glucan endo-1,3-beta-glucosidase 13 (Precursor) GN=At5g56590 OS=Arabidopsis thaliana (Mouse-ear cress) PE=1 SV=1	R	General function prediction only	PREDICTED: glucan endo-1,3-beta-glucosidase 13-like isoform 2 [Cucumis sativus]
c61529.graph_c0	24	42	52	0	0	0	0.52	1.07	1.2	0	0	0	1.02338e-06	#NAME?	down	--	--	--	--	--	--	--	--	S	Function unknown	--
c43970.graph_c0	12	19	9	0	0	0	0.53	0.99	0.43	0	0	0	0.000416691	#NAME?	down	--	--	--	K14735|2.56339e-15|cvr:CHLNCDRAFT_58397|hypothetical protein; K14735 hephaestin [EC:1.16.3.1] (A)	[Q]	Secondary metabolites biosynthesis, transport and catabolism	Multicopper oxidase;; Multicopper oxidase	--	Q	Secondary metabolites biosynthesis, transport and catabolism	Pc13g00880 [Penicillium rubens Wisconsin 54-1255]
c55071.graph_c0	9	12	14	0	0	0	0.44	0.7	0.74	0	0	0	0.00134424	#NAME?	down	[J]	Translation, ribosomal structure and biogenesis	--	K02981|2.31105e-157|cmo:103499519|40S ribosomal protein S2-4-like; K02981 small subunit ribosomal protein S2e (A)	[J]	Translation, ribosomal structure and biogenesis	Ribosomal protein S5, N-terminal domain;; Ribosomal protein S5, C-terminal domain	40S ribosomal protein S2-4 GN=RPS2D OS=Arabidopsis thaliana (Mouse-ear cress) PE=2 SV=1	J	Translation, ribosomal structure and biogenesis	PREDICTED: 40S ribosomal protein S2-2-like [Elaeis guineensis]
c52955.graph_c0	9	11	9	0	0	0	0.76	1	0.85	0	0	0	0.00605109	#NAME?	down	[J]	Translation, ribosomal structure and biogenesis	--	K02865|2.03767e-132|mus:103981132|60S ribosomal protein L10a-1-like; K02865 large subunit ribosomal protein L10Ae (A)	[J]	Translation, ribosomal structure and biogenesis	Ribosomal protein L1p/L10e family	60S ribosomal protein L10a-1 GN=RPL10AA OS=Arabidopsis thaliana (Mouse-ear cress) PE=2 SV=1	J	Translation, ribosomal structure and biogenesis	PREDICTED: 60S ribosomal protein L10a-1-like [Musa acuminata subsp. malaccensis]
c60151.graph_c0	0	0	0	183	159	0	0	0	0	8.99	8.62	0	0.00639397	Inf	up	--	--	--	--	--	--	Class I Histocompatibility antigen, domains alpha 1 and 2;; Immunoglobulin C1-set domain;; Class II histocompatibility antigen, beta domain	--	S	Function unknown	--
c54296.graph_c0	10	12	12	0	0	0	1.06	1.5	1.39	0	0	0	0.0017736	#NAME?	down	--	--	--	--	--	--	Ependymin	--	R	General function prediction only	--
c60988.graph_c0	1885	1426	1197	481	433	645	107.13	95.47	73.4	29.02	27.88	30.27	5.85867e-19	-1.73513	down	--	--	--	--	--	--	--	Pathogen-related protein OS=Hordeum vulgare (Barley) PE=2 SV=2	S	Function unknown	PREDICTED: pathogen-related protein-like [Cucumis sativus]
c60828.graph_c0	374	231	286	132	113	161	5.89	4.3	4.81	2.18	2	2.06	2.12733e-06	-1.32887	down	[L]	Replication, recombination and repair	--	K02212|0|cmo:103490357|DNA replication licensing factor MCM4; K02212 DNA replication licensing factor MCM4 [EC:3.6.4.12] (A)	[L]	Replication, recombination and repair	MCM2/3/5 family;; MCM N-terminal domain;; Magnesium chelatase, subunit ChlI;; AAA domain (dynein-related subfamily);; Sigma-54 interaction domain	DNA replication licensing factor MCM4 GN=MCM4 OS=Arabidopsis thaliana (Mouse-ear cress) PE=1 SV=1	L	Replication, recombination and repair	PREDICTED: DNA replication licensing factor MCM4 isoform X1 [Cucumis melo]
c26123.graph_c0	71	69	55	4	11	8	6.06	6.87	5.06	0.36	1.06	0.57	4.44595e-09	-3.22149	down	--	--	--	--	--	--	--	--	S	Function unknown	hypothetical protein Csa_6G502630 [Cucumis sativus]
c60522.graph_c0	76	100	92	184	207	299	7	10.83	9.22	18.22	21.81	23.04	0.000761944	1.1076	up	--	--	--	--	--	--	Transferase family	Omega-hydroxypalmitate O-feruloyl transferase GN=MEE6.11 OS=Arabidopsis thaliana (Mouse-ear cress) PE=1 SV=1	S	Function unknown	PREDICTED: omega-hydroxypalmitate O-feruloyl transferase-like [Cucumis sativus]
c53661.graph_c1	340	195	187	99	64	137	6.9	4.66	4.05	2.11	1.45	2.26	1.13306e-06	-1.48443	down	[V]	Defense mechanisms	--	--	[Q]	Secondary metabolites biosynthesis, transport and catabolism	ABC transporter transmembrane region;; ABC transporter	ABC transporter C family member 3 GN=MJG19.3 OS=Arabidopsis thaliana (Mouse-ear cress) PE=1 SV=1	Q	Secondary metabolites biosynthesis, transport and catabolism	PREDICTED: LOW QUALITY PROTEIN: ABC transporter C family member 3-like [Cucumis sativus]
c36130.graph_c0	20	18	6	0	0	0	1	1.06	0.32	0	0	0	0.000192725	#NAME?	down	--	--	Molecular Function: hydrolase activity (GO:0016787);; Cellular Component: cytoplasmic part (GO:0044444);;	K01363|5.61339e-67|brp:103836658|cathepsin B; K01363 cathepsin B [EC:3.4.22.1] (A)	[O]	Posttranslational modification, protein turnover, chaperones	Papain family cysteine protease;; Peptidase family C1 propeptide	Thiol protease aleurain (Precursor) GN=MUF9.1 OS=Arabidopsis thaliana (Mouse-ear cress) PE=1 SV=2	O	Posttranslational modification, protein turnover, chaperones	predicted protein [Hordeum vulgare subsp. vulgare]
c61724.graph_c0	12	26	20	0	0	0	0.89	2.27	1.6	0	0	0	4.19851e-05	#NAME?	down	--	--	--	--	--	--	Destabilase	--	--	--	--
c54175.graph_c0	449	452	327	171	161	198	47.87	55.81	37.51	19.42	19.43	17.5	5.02267e-06	-1.41589	down	--	--	--	--	[C]	Energy production and conversion	Globin	Non-symbiotic hemoglobin 1 GN=MHB1 OS=Medicago sativa (Alfalfa) PE=2 SV=1	C	Energy production and conversion	PREDICTED: plastid division protein PDV2 [Cucumis melo]
c59689.graph_c1	239	190	117	51	31	68	7.36	6.91	3.86	1.76	1.38	1.99	1.86543e-06	-2.09848	down	[R]	General function prediction only	--	--	[I]	Lipid transport and metabolism	Patatin-like phospholipase	Patatin-like protein 2 GN=PLP2 OS=Arabidopsis thaliana (Mouse-ear cress) PE=1 SV=1	I	Lipid transport and metabolism	PREDICTED: patatin-like protein 2 [Cucumis melo]
c57046.graph_c1	32	57	42	0	0	0	0.66	1.39	0.92	0	0	0	1.72788e-08	#NAME?	down	--	--	--	--	[W]	Extracellular structures	von Willebrand factor type A domain;; von Willebrand factor type A domain;; von Willebrand factor type A domain;; VWA domain containing CoxE-like protein;; vWA found in TerF C terminus;; DNA polymerase III chi subunit, HolC;; Copine	--	W	Extracellular structures	unnamed protein product [Blastocystis hominis]
c40527.graph_c0	5	10	16	52	36	58	0.52	1.22	1.81	5.81	4.28	5.05	0.00475906	1.92751	up	--	--	--	--	--	--	--	--	--	--	hypothetical protein Csa_5G616350 [Cucumis sativus]
c24833.graph_c0	17	64	44	0	0	0	0.46	2.03	1.27	0	0	0	0.000578536	#NAME?	down	--	--	--	--	[T]	Signal transduction mechanisms	--	--	T	Signal transduction mechanisms	--
c25710.graph_c0	113	89	62	47	34	43	1.9	1.77	1.12	0.83	0.64	0.59	0.00779892	-1.26931	down	--	--	--	--	[R]	General function prediction only	PPR repeat family;; PPR repeat;; Pentatricopeptide repeat domain;; PPR repeat;; DYW family of nucleic acid deaminases;; Tetratricopeptide repeat	Pentatricopeptide repeat-containing protein At2g27610 OS=Arabidopsis thaliana (Mouse-ear cress) PE=2 SV=1	R	General function prediction only	PREDICTED: pentatricopeptide repeat-containing protein At2g27610-like [Cucumis sativus]
c41018.graph_c0	62	36	57	162	102	161	2.02	1.38	1.99	5.56	3.74	4.29	0.00323565	1.24592	up	--	--	--	--	--	--	--	PI-PLC X domain-containing protein At5g67130 (Precursor) GN=At5g67130 OS=Arabidopsis thaliana (Mouse-ear cress) PE=1 SV=1	R	General function prediction only	PREDICTED: PI-PLC X domain-containing protein At5g67130 [Cucumis melo]
c54876.graph_c0	12	30	18	0	0	0	0.23	0.68	0.37	0	0	0	0.000570037	#NAME?	down	[U]	Intracellular trafficking, secretion, and vesicular transport	--	K10956|0|ppp:PHYPADRAFT_215299|hypothetical protein; K10956 protein transport protein SEC61 subunit alpha (A)	[UO]	--	SecY translocase;; Plug domain of Sec61p	Protein transport protein Sec61 subunit alpha OS=Pyrenomonas salina PE=2 SV=1	U	Intracellular trafficking, secretion, and vesicular transport	protein transporter Sec61 subunit alpha [Saprolegnia diclina VS20]
c58642.graph_c3	518	443	388	1449	1056	1848	7.23	7.31	5.78	21.15	16.51	20.97	2.80252e-13	1.45707	up	[M]	Cell wall/membrane/envelope biogenesis	--	--	--	--	Glycosyltransferase like family 2;; Glycosyl transferase family group 2;; Glycosyl transferase family 21;; Glycosyl transferase family 2	Probable xyloglucan glycosyltransferase 5 GN=CSLC5 OS=Arabidopsis thaliana (Mouse-ear cress) PE=1 SV=1	R	General function prediction only	PREDICTED: probable xyloglucan glycosyltransferase 5-like [Cucumis sativus]
c53840.graph_c1	94	70	107	34	29	53	4.35	3.82	5.33	1.66	1.52	2.02	0.00214759	-1.47799	down	[Q]	Secondary metabolites biosynthesis, transport and catabolism	--	K13356|9.21036e-166|cmo:103486124|fatty acyl-CoA reductase 2; K13356 fatty acyl-CoA reductase [EC:1.2.1.-] (A)	[I]	Lipid transport and metabolism	Male sterility protein;; NAD dependent epimerase/dehydratase family;; 3-beta hydroxysteroid dehydrogenase/isomerase family	Fatty acyl-CoA reductase 2 OS=Arabidopsis thaliana (Mouse-ear cress) PE=2 SV=2	I	Lipid transport and metabolism	PREDICTED: fatty acyl-CoA reductase 2 isoform X2 [Cucumis melo]
c40345.graph_c0	413	388	464	1826	1978	2567	9.85	10.92	11.84	45.72	52.97	49.94	1.22626e-17	2.10794	up	--	--	--	--	--	--	Glycosyl hydrolase family 9	Endoglucanase 11 (Precursor) GN=At2g32990 OS=Arabidopsis thaliana (Mouse-ear cress) PE=2 SV=1	G	Carbohydrate transport and metabolism	PREDICTED: endoglucanase 11 [Cucumis melo]
c50592.graph_c0	473	349	348	199	192	260	22.41	19.33	17.74	9.97	10.17	10.26	9.28708e-05	-1.04338	down	--	--	--	--	--	--	Helix-loop-helix DNA-binding domain	Transcription factor BEE 3 GN=F25P22.25 OS=Arabidopsis thaliana (Mouse-ear cress) PE=2 SV=1	K	Transcription	PREDICTED: transcription factor BEE 3-like [Cucumis melo]
c26312.graph_c1	204	133	158	74	61	92	7.84	6.01	6.5	2.99	2.64	2.89	0.000190372	-1.32921	down	[EH]	--	Molecular Function: oxidoreductase activity, acting on a sulfur group of donors, disulfide as acceptor (GO:0016671);; Biological Process: sulfate reduction (GO:0019419);; Biological Process: cell redox homeostasis (GO:0045454);;	K05907|0|csv:101224459|5'-adenylylsulfate reductase 1, chloroplastic-like; K05907 adenylyl-sulfate reductase (glutathione) [EC:1.8.4.9] (A)	[E]	Amino acid transport and metabolism	Phosphoadenosine phosphosulfate reductase family;; Thioredoxin	5&apos;-adenylylsulfate reductase 3, chloroplastic (Precursor) GN=F1N20.90 OS=Arabidopsis thaliana (Mouse-ear cress) PE=2 SV=2	E	Amino acid transport and metabolism	PREDICTED: 5&apos;-adenylylsulfate reductase 1, chloroplastic-like [Cucumis sativus]
c54641.graph_c0	172	110	121	490	375	620	3.31	2.5	2.49	9.87	8.09	9.71	3.04553e-11	1.67322	up	[O]	Posttranslational modification, protein turnover, chaperones	--	--	--	--	Subtilase family;; Peptidase inhibitor I9;; PA domain	Subtilisin-like protease SDD1 {ECO:0000303|PubMed:10809670} (Precursor) OS=Arabidopsis thaliana (Mouse-ear cress) PE=2 SV=1	O	Posttranslational modification, protein turnover, chaperones	PREDICTED: subtilisin-like protease SDD1 [Cucumis melo]
c27446.graph_c0	532	483	656	1589	1779	2010	15.26	16.38	20.18	47.91	57.38	47.13	1.55961e-05	1.47572	up	--	--	Molecular Function: transferase activity, transferring glycosyl groups (GO:0016757);;	K12356|0|cmo:103494390|anthocyanidin 3-O-glucosyltransferase 5-like; K12356 coniferyl-alcohol glucosyltransferase [EC:2.4.1.111] (A)	[GC]	--	UDP-glucoronosyl and UDP-glucosyl transferase	Anthocyanidin 3-O-glucosyltransferase 5 GN=GT5 OS=Manihot esculenta (Cassava) PE=2 SV=1	G	Carbohydrate transport and metabolism	PREDICTED: anthocyanidin 3-O-glucosyltransferase 5-like, partial [Cucumis melo]
c58776.graph_c1	142	91	95	260	176	365	5.39	4.07	3.87	10.4	7.53	11.35	0.00122721	1.05769	up	[Q]	Secondary metabolites biosynthesis, transport and catabolism	--	K09843|0|cmo:103493031|CYP707A1; abscisic acid 8'-hydroxylase 1-like; K09843 (+)-abscisic acid 8'-hydroxylase [EC:1.14.13.93] (A)	[QI]	--	Cytochrome P450	Abscisic acid 8&apos;-hydroxylase 1 GN=CYP707A1 OS=Arabidopsis thaliana (Mouse-ear cress) PE=2 SV=1	Q	Secondary metabolites biosynthesis, transport and catabolism	PREDICTED: abscisic acid 8&apos;-hydroxylase 1-like [Cucumis melo]
c59136.graph_c0	54	65	12	195	110	274	1.56	2.24	0.44	4.86	3.04	5.57	0.000182772	1.8818	up	--	--	--	--	--	--	Transposase family tnp2;; Transposase-associated domain;; Plant transposase (Ptta/En/Spm family)	--	S	Function unknown	PREDICTED: uncharacterized protein LOC103499390 [Cucumis melo]
c26120.graph_c0	95	94	56	307	277	336	6.61	7.7	4.21	22.78	21.92	19.4	5.7531e-09	1.71529	up	--	--	--	--	[T]	Signal transduction mechanisms	EF hand;; EF hand;; EF-hand domain pair;; EF-hand domain;; EF-hand domain pair;; Secreted protein acidic and rich in cysteine Ca binding region	Probable calcium-binding protein CML30 GN=CML30 OS=Arabidopsis thaliana (Mouse-ear cress) PE=2 SV=1	T	Signal transduction mechanisms	PREDICTED: probable calcium-binding protein CML30 [Cucumis melo]
c61763.graph_c0	7	17	10	0	0	0	0.67	1.92	1.05	0	0	0	0.00270543	#NAME?	down	--	--	--	--	[T]	Signal transduction mechanisms	--	--	T	Signal transduction mechanisms	--
c56564.graph_c0	11341	10659	15601	3433	3197	4288	206.36	229.75	302.69	65.92	64.96	63.47	0.000444149	-2.02015	down	--	--	--	K06617|0|cmo:103487113|probable galactinol--sucrose galactosyltransferase 5; K06617 raffinose synthase [EC:2.4.1.82] (A)	--	--	Raffinose synthase or seed imbibition protein Sip1;; Raffinose synthase or seed imbibition protein Sip1	Probable galactinol--sucrose galactosyltransferase 5 OS=Arabidopsis thaliana (Mouse-ear cress) PE=1 SV=1	R	General function prediction only	PREDICTED: probable galactinol--sucrose galactosyltransferase 5 [Cucumis melo]
c46375.graph_c0	47	45	66	11	8	15	1.74	1.96	2.62	0.43	0.33	0.45	0.000123436	-2.4901	down	--	--	--	--	[GMW]	--	Exostosin family	Probable glycosyltransferase At5g03795 GN=At5g03795 OS=Arabidopsis thaliana (Mouse-ear cress) PE=3 SV=2	W	Extracellular structures	hypothetical protein Csa_5G184810 [Cucumis sativus]
c47426.graph_c0	8	16	11	0	0	0	0.33	0.79	0.49	0	0	0	0.00129993	#NAME?	down	[R]	General function prediction only	--	K07937|5.32757e-110|sly:101250243|ADP-ribosylation factor 2-like; K07937 ADP-ribosylation factor 1 (A)	[U]	Intracellular trafficking, secretion, and vesicular transport	ADP-ribosylation factor family;; Signal recognition particle receptor beta subunit;; Ras family;; Gtr1/RagA G protein conserved region;; Miro-like protein;; 50S ribosome-binding GTPase	ADP-ribosylation factor 1 OS=Oryza sativa subsp. japonica (Rice) PE=2 SV=3	U	Intracellular trafficking, secretion, and vesicular transport	hypothetical protein [Tuber melanosporum Mel28]
c55117.graph_c0	2080	1130	1070	746	511	983	83.9	54.49	46.62	31.22	22.98	32.12	0.000339607	-1.13391	down	[R]	General function prediction only	--	--	[R]	General function prediction only	Haloacid dehalogenase-like hydrolase;; HAD-hyrolase-like;; haloacid dehalogenase-like hydrolase	Haloacid dehalogenase-like hydrolase domain-containing protein Sgpp GN=SGPP OS=Arabidopsis thaliana (Mouse-ear cress) PE=1 SV=2	R	General function prediction only	PREDICTED: uncharacterized protein HI_0488-like [Cucumis sativus]
c63213.graph_c0	6	20	14	0	0	0	0.3	1.19	0.76	0	0	0	0.00533133	#NAME?	down	--	--	--	--	[T]	Signal transduction mechanisms	--	--	T	Signal transduction mechanisms	--
c57148.graph_c0	472	404	324	212	148	282	31.03	31.3	23.28	14.97	11.02	15.56	2.60005e-05	-1.14115	down	[O]	Posttranslational modification, protein turnover, chaperones	--	K00799|1.71667e-131|csv:101203519|glutathione S-transferase U9-like; K00799 glutathione S-transferase [EC:2.5.1.18] (A)	[O]	Posttranslational modification, protein turnover, chaperones	Glutathione S-transferase, C-terminal domain;; Glutathione S-transferase, N-terminal domain;; Glutathione S-transferase, N-terminal domain;; Glutathione S-transferase, N-terminal domain	Glutathione S-transferase U9 GN=K19B1.9 OS=Arabidopsis thaliana (Mouse-ear cress) PE=2 SV=1	O	Posttranslational modification, protein turnover, chaperones	PREDICTED: glutathione S-transferase U9-like [Cucumis sativus]
c60354.graph_c2	0	0	0	511	571	0	0	0	0	18.62	20.71	0	0.00171874	Inf	up	--	--	--	--	--	--	Nidogen-like;; AMOP domain	--	T	Signal transduction mechanisms	--
c53636.graph_c0	346	251	280	23	10	33	9.89	8.47	8.57	0.69	0.32	0.77	2.91414e-35	-4.01777	down	[C]	Energy production and conversion	--	--	--	--	FAD binding domain;; Berberine and berberine like	Tetrahydrocannabinolic acid synthase (Precursor) OS=Cannabis sativa (Hemp) PE=1 SV=1	R	General function prediction only	PREDICTED: tetrahydrocannabinolic acid synthase-like [Cucumis melo]
c58624.graph_c1	86	38	17	0	0	0	11.28	5.84	2.45	0	0	0	7.66288e-05	#NAME?	down	--	--	--	--	--	--	Sieve element occlusion N-terminus	--	--	--	PREDICTED: uncharacterized protein LOC103502847 [Cucumis melo]
c59622.graph_c0	48	55	49	136	100	185	2.57	3.48	2.84	7.75	6.07	8.19	0.00295852	1.20209	up	--	--	--	K00430|0|cmo:103484034|peroxidase 66; K00430 peroxidase [EC:1.11.1.7] (A)	--	--	Peroxidase	Peroxidase 66 (Precursor) GN=MJM18.4 OS=Arabidopsis thaliana (Mouse-ear cress) PE=2 SV=1	G	Carbohydrate transport and metabolism	PREDICTED: peroxidase 66 [Cucumis melo]
c52045.graph_c0	108	88	82	26	20	30	5.44	5.28	4.15	1.27	1.18	1.22	2.77978e-06	-2.08484	down	--	--	--	K18045|6.69631e-86|cmo:103487232|probable tyrosine-protein phosphatase At1g05000; K18045 tyrosine-protein phosphatase SIW14 [EC:3.1.3.48] (A)	[V]	Defense mechanisms	Tyrosine phosphatase family	Probable tyrosine-protein phosphatase At1g05000 GN=At1g05000 OS=Arabidopsis thaliana (Mouse-ear cress) PE=1 SV=1	V	Defense mechanisms	PREDICTED: probable tyrosine-protein phosphatase At1g05000 [Cucumis melo]
c53581.graph_c3	227	233	260	44	47	50	19.79	23.87	24.61	4.11	4.68	3.64	6.62792e-12	-2.55816	down	[O]	Posttranslational modification, protein turnover, chaperones	--	K00799|8.06518e-91|csv:101227857|probable glutathione S-transferase-like; K00799 glutathione S-transferase [EC:2.5.1.18] (A)	[O]	Posttranslational modification, protein turnover, chaperones	Glutathione S-transferase, C-terminal domain	Glutathione transferase GST 23 OS=Zea mays (Maize) PE=2 SV=1	O	Posttranslational modification, protein turnover, chaperones	PREDICTED: probable glutathione S-transferase isoform X3 [Cucumis melo]
c25561.graph_c0	114	89	129	639	502	763	3.88	3.52	4.73	22.92	19.3	21.24	3.14972e-22	2.28783	up	[T]	Signal transduction mechanisms	--	K17506|0|csv:101217472|probable protein phosphatase 2C 25-like; K17506 protein phosphatase 1L [EC:3.1.3.16] (A)	[T]	Signal transduction mechanisms	Protein phosphatase 2C;; Protein phosphatase 2C	Probable protein phosphatase 2C 2 GN=At1g07160 OS=Arabidopsis thaliana (Mouse-ear cress) PE=2 SV=1	T	Signal transduction mechanisms	PREDICTED: probable protein phosphatase 2C 25-like [Cucumis sativus]
c57070.graph_c0	44	55	55	0	0	0	0.84	1.24	2.39	0	0	0	5.66343e-16	#NAME?	down	[M]	Cell wall/membrane/envelope biogenesis	--	--	[MW]	--	Fasciclin domain	--	W	Extracellular structures	hypothetical protein THAPSDRAFT_25610 [Thalassiosira pseudonana CCMP1335]
c38423.graph_c0	12	22	14	0	0	0	1.58	3.4	2.03	0	0	0	5.89263e-05	#NAME?	down	[J]	Translation, ribosomal structure and biogenesis	--	K02896|9.21829e-31|ccp:CHC_T00010216001|ribosomal protein L24; K02896 large subunit ribosomal protein L24e (A)	[J]	Translation, ribosomal structure and biogenesis	Ribosomal protein L24e	60S ribosomal protein L24-2 GN=F8J2_190 OS=Arabidopsis thaliana (Mouse-ear cress) PE=2 SV=2	J	Translation, ribosomal structure and biogenesis	hypothetical protein MVLG_03147 [Microbotryum violaceum p1A1 Lamole]
c59181.graph_c7	48	28	17	255	260	360	2.53	1.28	1.09	11.01	8.28	8.62	9.15191e-22	3.07843	up	--	--	--	--	[R]	General function prediction only	--	Putative ribonuclease H protein At1g65750 GN=At1g65750 OS=Arabidopsis thaliana (Mouse-ear cress) PE=3 SV=1	R	General function prediction only	hypothetical protein VITISV_000485 [Vitis vinifera]
c59762.graph_c0	294	201	249	144	74	174	3.99	2.94	4.36	1.9	1.01	1.64	0.000279858	-1.17668	down	[E]	Amino acid transport and metabolism	--	K10683|0|cmo:103489848|protein BREAST CANCER SUSCEPTIBILITY 1 homolog; K10683 BRCA1-associated RING domain protein 1 [EC:6.3.2.19] (A)	[E]	Amino acid transport and metabolism	BRCA1 C Terminus (BRCT) domain;; PHD-like zinc-binding domain;; Zinc finger, C3HC4 type (RING finger);; Zinc finger, C3HC4 type (RING finger);; Zinc finger, C3HC4 type (RING finger);; Ring finger domain;; POT family	Protein NRT1/ PTR FAMILY 5.2 GN=MCL19.10 OS=Arabidopsis thaliana (Mouse-ear cress) PE=2 SV=1	P	Inorganic ion transport and metabolism	PREDICTED: protein BREAST CANCER SUSCEPTIBILITY 1 homolog isoform X1 [Cucumis melo]
c51124.graph_c4	223	177	293	850	955	1017	6.57	6.15	9.24	26.32	31.63	24.48	4.1505e-06	1.82442	up	--	--	--	--	--	--	Glycosyl hydrolase family 9	Endoglucanase 8 (Precursor) GN=CEL1 OS=Arabidopsis thaliana (Mouse-ear cress) PE=2 SV=1	G	Carbohydrate transport and metabolism	PREDICTED: LOW QUALITY PROTEIN: endoglucanase 8 [Cucumis melo]
c50701.graph_c0	251	175	162	97	54	124	6.08	5.03	4.36	2.53	1.56	2.47	9.37297e-05	-1.33651	down	[RTKL]	--	--	--	--	--	Salt stress response/antifungal;; Protein tyrosine kinase;; Protein kinase domain;; Protein kinase domain;; Protein tyrosine kinase	Cysteine-rich receptor-like protein kinase 27 (Precursor) GN=CRK27 OS=Arabidopsis thaliana (Mouse-ear cress) PE=3 SV=2	T	Signal transduction mechanisms	PREDICTED: LOW QUALITY PROTEIN: uncharacterized protein LOC101206227 [Cucumis sativus]
c25289.graph_c0	128	124	124	351	370	408	4.28	4.89	4.44	12.35	13.94	11.17	6.91354e-06	1.38594	up	--	--	--	K01728|0|cmo:103487738|probable pectate lyase 5; K01728 pectate lyase [EC:4.2.2.2] (A)	--	--	Pectate lyase	Probable pectate lyase 5 (Precursor) GN=At1g67750 OS=Arabidopsis thaliana (Mouse-ear cress) PE=2 SV=2	G	Carbohydrate transport and metabolism	PREDICTED: probable pectate lyase 5 [Cucumis melo]
c47607.graph_c0	0	1	0	1348	1542	0	0	0.04	0	33.23	40.46	0	0.00100184	11.3253	up	[C]	Energy production and conversion	--	K02256|3.08354e-172|csl:CospCoM_p26|cox1; cytochrome c oxidase subunit 1; K02256 cytochrome c oxidase subunit 1 [EC:1.9.3.1] (A)	[C]	Energy production and conversion	--	Cytochrome c oxidase subunit 1 GN=COX1 OS=Marchantia polymorpha (Liverwort) PE=3 SV=2	C	Energy production and conversion	cytochrome c oxidase subunit I [Lingulodinium polyedrum]
c49216.graph_c1	173	130	139	77	67	98	10.76	9.36	9.82	5.12	4.99	4.63	0.00681524	-1.07968	down	[I]	Lipid transport and metabolism	--	--	[I]	Lipid transport and metabolism	MaoC like domain;; N-terminal half of MaoC dehydratase	--	I	Lipid transport and metabolism	PREDICTED: hydroxyacyl-thioester dehydratase type 2, mitochondrial [Cucumis melo]
c48845.graph_c0	31	27	48	111	155	165	1.82	1.87	3.04	6.93	10.39	8.01	0.00177189	1.81072	up	--	--	--	--	--	--	AP2 domain	Ethylene-responsive transcription factor WIN1 GN=F9L1.31 OS=Arabidopsis thaliana (Mouse-ear cress) PE=2 SV=1	K	Transcription	PREDICTED: ethylene-responsive transcription factor WIN1-like [Cucumis melo]
c57827.graph_c0	190	123	40	414	278	483	5.38	4.11	1.21	12.6	8.86	11.3	1.69682e-06	1.56618	up	--	--	--	K15718|0|cmo:103494864|LOX2; linoleate 9S-lipoxygenase 6-like; K15718 linoleate 9S-lipoxygenase [EC:1.13.11.58] (A)	--	--	Lipoxygenase	Probable linoleate 9S-lipoxygenase 8 GN=LOX1.8 OS=Solanum tuberosum (Potato) PE=2 SV=1	S	Function unknown	lipoxygenase [Cucumis sativus]
c55455.graph_c1	114	121	80	262	309	359	21	25.95	16.35	52.47	65.73	56.84	0.000214759	1.36185	up	--	--	--	K17095|2.97033e-70|ppp:PHYPADRAFT_121779|hypothetical protein; K17095 annexin A7/11 (A)	[U]	Intracellular trafficking, secretion, and vesicular transport	Annexin	Annexin D5 GN=T23K23.6 OS=Arabidopsis thaliana (Mouse-ear cress) PE=2 SV=2	U	Intracellular trafficking, secretion, and vesicular transport	predicted protein [Physcomitrella patens]
c47575.graph_c0	8	16	26	0	0	0	0.37	0.88	1.31	0	0	0	0.00329313	#NAME?	down	--	--	--	--	--	--	von Willebrand factor type C domain	--	R	General function prediction only	--
c58258.graph_c1	91	43	42	26	3	28	4.12	2.59	1.76	1.26	0.2	1.14	0.00492525	-1.89445	down	--	--	--	--	[R]	General function prediction only	Ankyrin repeats (3 copies);; Ankyrin repeat;; Ankyrin repeats (many copies);; Ankyrin repeats (many copies);; Ankyrin repeat	--	S	Function unknown	PREDICTED: ankyrin repeat-containing protein At5g02620-like [Cucumis melo]
c53996.graph_c0	3247	2003	2132	1001	758	1475	64.98	47.21	45.53	21.11	16.81	24.29	2.87816e-13	-1.4131	down	[Q]	Secondary metabolites biosynthesis, transport and catabolism	--	K00276|0|csv:101213059|primary amine oxidase-like; K00276 primary-amine oxidase [EC:1.4.3.21] (A)	[Q]	Secondary metabolites biosynthesis, transport and catabolism	Copper amine oxidase, enzyme domain;; Copper amine oxidase, N3 domain	Primary amine oxidase (Precursor) GN=At1g62810 OS=Arabidopsis thaliana (Mouse-ear cress) PE=2 SV=1	Q	Secondary metabolites biosynthesis, transport and catabolism	PREDICTED: primary amine oxidase-like [Cucumis sativus]
c40664.graph_c0	64	64	76	220	228	267	2.12	2.5	2.7	7.67	8.5	7.24	5.7595e-07	1.59224	up	--	--	--	--	--	--	Universal stress protein family	--	S	Function unknown	PREDICTED: uncharacterized protein LOC103504053 [Cucumis melo]
c38764.graph_c1	9	10	10	55	30	92	1.3	1.7	1.59	8.71	5.04	11.35	0.000199789	2.28855	up	--	--	--	--	--	--	--	Ethylene-responsive transcription factor ERF061 GN=ERF061 OS=Arabidopsis thaliana (Mouse-ear cress) PE=2 SV=1	K	Transcription	PREDICTED: ethylene-responsive transcription factor ERF061-like [Cucumis sativus]
c47669.graph_c0	53	75	42	141	125	213	3.4	5.46	3.31	9.54	9.19	11.4	0.00116086	1.22924	up	--	--	--	--	--	--	cAMP-regulated phosphoprotein/endosulfine conserved region	--	S	Function unknown	PREDICTED: uncharacterized protein LOC101210404 isoform 2 [Cucumis sativus]
c56247.graph_c0	558	407	318	202	153	270	12.62	11.91	7.95	4.67	4.13	4.85	9.4677e-07	-1.25167	down	[O]	Posttranslational modification, protein turnover, chaperones	--	--	[O]	Posttranslational modification, protein turnover, chaperones	TCP-1/cpn60 chaperonin family	Chaperonin 60 subunit alpha 2, chloroplastic (Precursor) GN=At5g18820 OS=Arabidopsis thaliana (Mouse-ear cress) PE=2 SV=1	O	Posttranslational modification, protein turnover, chaperones	hypothetical protein Csa_1G701900 [Cucumis sativus]
c60975.graph_c0	69	86	89	990	1116	1236	4.87	7.14	6.79	74.46	89.52	72.32	3.76516e-19	3.55169	up	--	--	--	--	--	--	Domain of unknown function (DUF4228)	--	S	Function unknown	PREDICTED: uncharacterized protein LOC103504565 [Cucumis melo]
c57481.graph_c0	3755	2611	3239	1671	1135	2033	48.22	40.31	43.32	22.37	15.79	21.47	6.89495e-10	-1.2189	down	[O]	Posttranslational modification, protein turnover, chaperones	--	K09667|0|cmo:103487257|probable UDP-N-acetylglucosamine--peptide N-acetylglucosaminyltransferase SEC; K09667 protein O-GlcNAc transferase [EC:2.4.1.255] (A)	[GOT]	--	Glycosyl transferase family 41;; Tetratricopeptide repeat;; TPR repeat;; Tetratricopeptide repeat;; Tetratricopeptide repeat;; Tetratricopeptide repeat;; Tetratricopeptide repeat;; Tetratricopeptide repeat;; Tetratricopeptide repeat;; Tetratricopeptide repeat;; Tetratricopeptide repeat;; Tetratricopeptide repeat;; Tetratricopeptide repeat;; Tetratricopeptide repeat;; Anaphase-promoting complex, c…	Probable UDP-N-acetylglucosamine--peptide N-acetylglucosaminyltransferase SEC GN=SEC OS=Arabidopsis thaliana (Mouse-ear cress) PE=2 SV=1	T	Signal transduction mechanisms	PREDICTED: probable UDP-N-acetylglucosamine--peptide N-acetylglucosaminyltransferase SEC [Cucumis melo]
c48557.graph_c0	9	12	15	0	0	0	0.91	1.43	1.66	0	0	0	0.00104769	#NAME?	down	--	--	--	--	--	--	EF-hand domain pair;; EF hand;; EF-hand domain;; EF hand	--	--	--	--
c59260.graph_c0	24	38	27	5	5	3	2.14	4.23	3.28	0.63	0.83	0.55	0.000627957	-2.94582	down	--	--	--	K11252|2.84515e-55|sly:101253792|probable histone H2B.1; K11252 histone H2B (A)	[B]	Chromatin structure and dynamics	Core histone H2A/H2B/H3/H4;; Histone-like transcription factor (CBF/NF-Y) and archaeal histone	Histone H2B GN=HIS2B OS=Gossypium hirsutum (Upland cotton) PE=2 SV=3	B	Chromatin structure and dynamics	PREDICTED: histone H2B.3-like [Nelumbo nucifera]
[truncated: 203 more rows]
